# Supplementary material for: Causal Inference in the Perception of Verticality
Source: Sci Rep. 2018 Apr 3;8:5483. doi: 10.1038/s41598-018-23838-w (PMC5882842; doi:10.1038/s41598-018-23838-w)
Supplement: Supplementary file 2 — Dataset 1 [file 41598_2018_23838_MOESM2_ESM.csv]

participant	trial	theta_V	theta_I	RT	response
1	1	5	0	12.724	-0.799560546875
1	2	5	-10	6.16399999999999	12.999267578125
1	3	5	5	29.232	-4.842529296875
1	4	-5	-10	21.112	14.757080078125
1	5	0	10	5.70000000000005	-6.688232421875
1	6	5	-10	4.96000000000004	10.977783203125
1	7	5	0	6.71199999999999	-1.326904296875
1	8	-10	5	6.80799999999994	-6.951904296875
1	9	-10	10	7.46399999999994	-12.664794921875
1	10	-5	0	3.524	1.309814453125
1	11	5	-10	6.66399999999999	11.153564453125
1	12	-5	-5	4.75999999999999	7.022705078125
1	13	10	10	5.77600000000007	-13.631591796875
1	14	-5	0	4.73599999999999	1.309814453125
1	15	5	5	7.16399999999999	-17.850341796875
1	16	-10	0	5.62799999999993	-1.502685546875
1	17	-5	10	6.55599999999993	-19.959716796875
1	18	-5	-5	5.10400000000004	7.725830078125
1	19	5	5	4.87199999999996	-13.367919921875
1	20	-10	10	6.64400000000001	-23.475341796875
1	21	-10	0	8.096	1.485595703125
1	22	5	10	5	-21.190185546875
1	23	5	-10	9.67599999999993	16.778564453125
1	24	-5	-5	4.90800000000002	7.286376953125
1	25	-10	10	6.61199999999997	-16.531982421875
1	26	-5	5	3.88800000000003	-5.281982421875
1	27	-5	-10	5.74400000000003	10.450439453125
1	28	10	-5	7.00800000000004	8.165283203125
1	29	-5	10	5.2120000000001	-16.531982421875
1	30	0	-10	4.61599999999999	11.856689453125
1	31	0	5	7.24399999999991	-10.203857421875
1	32	5	-10	5.38400000000001	13.790283203125
1	33	10	5	6.66399999999999	-13.016357421875
1	34	5	-5	3.84400000000005	11.593017578125
1	35	0	0	3.49599999999998	1.397705078125
1	36	5	-5	3.13199999999995	5.089111328125
1	37	0	0	5.41599999999994	3.770751953125
1	38	10	5	5.83199999999999	-11.346435546875
1	39	10	10	4.23599999999999	-14.862060546875
1	40	10	0	4.66800000000001	1.837158203125
1	41	5	5	5.37200000000007	-3.787841796875
1	42	-5	10	4.24000000000001	-12.928466796875
1	43	-5	-10	4.61199999999997	14.229736328125
1	44	5	5	5.19200000000001	-5.106201171875
1	45	0	-10	4.33600000000001	15.020751953125
1	46	-5	5	4.404	-7.479248046875
1	47	-10	-10	4.07999999999993	17.833251953125
1	48	-10	-5	3.93200000000002	14.141845703125
1	49	10	10	6.57600000000002	-18.553466796875
1	50	5	5	3.87600000000009	-11.082763671875
1	51	-10	10	11.7800000000001	-9.940185546875
1	52	0	5	3.43999999999983	-6.776123046875
1	53	0	-5	4.14400000000001	10.802001953125
1	54	-10	0	3.79600000000005	2.628173828125
1	55	10	-10	5.3599999999999	13.878173828125
1	56	0	10	28.3800000000001	-14.598388671875
1	57	0	-5	5.37200000000007	6.319580078125
1	58	-10	10	15.7280000000001	-15.916748046875
1	59	-10	5	3.33999999999992	-9.500732421875
1	60	5	-10	5.84400000000005	11.505126953125
1	61	5	0	3.63599999999997	5.264892578125
1	62	0	5	3.90000000000009	0.958251953125
1	63	0	-10	3.51999999999998	18.096923828125
1	64	-10	10	4.10000000000014	-12.313232421875
1	65	-10	0	4.48000000000002	3.682861328125
1	66	-10	-5	4.33199999999988	13.790283203125
1	67	-5	-10	3.94800000000009	19.327392578125
1	68	10	-5	2.93600000000015	14.405517578125
1	69	-5	-10	3.78800000000001	22.930908203125
1	70	0	-5	4.36799999999994	13.966064453125
1	71	10	0	8.24000000000001	-3.348388671875
1	72	5	10	5.97199999999998	-16.180419921875
1	73	10	5	6.66800000000001	-11.96044921875
1	74	0	-10	4.49599999999998	12.91259765625
1	75	10	10	3.91999999999996	-17.40966796875
1	76	10	-10	4.77999999999997	15.10986328125
1	77	-5	0	3.33199999999999	-2.02880859375
1	78	10	10	4.06399999999996	-14.06982421875
1	79	5	0	1.65999999999997	-14.06982421875
1	80	10	-5	3.17200000000003	9.57275390625
1	81	5	0	3.68799999999999	2.98095703125
1	82	-10	5	3.988	-5.98388671875
1	83	-10	-5	4.00800000000004	12.56103515625
1	84	0	5	4.27999999999997	-3.96240234375
1	85	-5	-10	3.85600000000005	14.14306640625
1	86	-10	5	4.06800000000004	-6.86279296875
1	87	0	-5	6.49999999999994	12.73681640625
1	88	5	-10	4.1160000000001	13.00048828125
1	89	10	0	3.45600000000002	-0.27099609375
1	90	-10	-5	4.30799999999999	12.12158203125
1	91	-5	-10	3.22399999999993	15.28564453125
1	92	5	0	3.94399999999996	3.50830078125
1	93	0	5	2.904	-7.39013671875
1	94	0	0	4.98799999999994	-1.67724609375
1	95	-10	-10	5.62799999999993	13.70361328125
1	96	-10	0	3.69200000000001	7.72705078125
1	97	-5	10	6.20400000000006	-13.98193359375
1	98	5	0	4.51600000000008	3.42041015625
1	99	10	5	6.12	-8.97216796875
1	100	5	0	3.74800000000005	5.70556640625
1	101	0	-5	5.22399999999993	10.45166015625
1	102	-10	5	5.41200000000003	-10.55419921875
1	103	-5	0	3.6880000000001	-6.68701171875
1	104	-10	-5	5.548	13.87939453125
1	105	5	5	6.55200000000002	-16.09130859375
1	106	-10	10	5.11199999999997	-22.50732421875
1	107	-10	0	4.17599999999993	-11.87255859375
1	108	-10	-10	5.60000000000002	11.85791015625
1	109	10	-5	3.4079999999999	7.02392578125
1	110	5	10	4.17999999999995	-19.78271484375
1	111	5	-10	3.58399999999995	13.26416015625
1	112	0	-5	3.46399999999994	9.83642578125
1	113	-10	-10	3.31999999999994	14.84619140625
1	114	-10	10	5.0920000000001	-16.61865234375
1	115	0	-10	3.55600000000004	14.05517578125
1	116	10	10	2.96000000000004	-14.15771484375
1	117	-10	-10	6.70399999999995	12.03369140625
1	118	5	10	5.53999999999996	-16.53076171875
1	119	5	-10	5.44399999999996	13.35205078125
1	120	0	10	7.22799999999995	-11.08154296875
1	121	0	-10	5.13199999999995	11.15478515625
1	122	5	10	3.69600000000003	-12.75146484375
1	123	-5	-10	4.12400000000002	12.47314453125
1	124	-5	10	5.74000000000001	-14.06982421875
1	125	0	5	3.43599999999992	-9.93896484375
1	126	-10	-10	5.46000000000004	15.19775390625
1	127	0	0	5.952	-1.58935546875
1	128	-5	-5	3.13999999999999	3.77197265625
1	129	-10	5	5.29599999999994	-11.43310546875
1	130	0	0	4.28399999999999	-5.63232421875
1	131	10	10	4.09199999999998	-14.86083984375
1	132	-5	0	4.05200000000002	1.04736328125
1	133	-5	-10	3.13599999999997	15.63720703125
1	134	-5	-5	4.25999999999999	12.47314453125
1	135	0	0	6.24800000000005	5.44189453125
1	136	0	5	4.06399999999996	0.08056640625
1	137	10	0	3.44800000000009	5.88134765625
1	138	-5	-10	3.48000000000002	15.19775390625
1	139	-5	0	5.47599999999989	-0.44677734375
1	140	5	-5	3.58400000000006	1.92626953125
1	141	-10	5	4.65599999999995	-10.72998046875
1	142	0	-5	4.10399999999981	7.99072265625
1	143	-10	-10	3.65200000000004	17.04345703125
1	144	-5	0	4.47600000000011	-4.66552734375
1	145	10	-5	3.69200000000001	8.78173828125
1	146	-5	5	4.74800000000005	-7.56591796875
1	147	-10	10	5.07200000000012	-18.28857421875
1	148	10	-5	3.36800000000017	0.95947265625
1	149	5	5	4.31600000000003	-11.52099609375
1	150	10	0	5.01999999999998	-3.52294921875
1	151	-10	5	5.62000000000012	-6.42333984375
1	152	10	-10	3.46400000000017	12.20947265625
1	153	5	-5	5.24000000000001	6.84814453125
1	154	10	5	6.86799999999994	-10.11474609375
1	155	-10	0	4.84400000000005	-3.69873046875
1	156	5	-5	3.93200000000002	7.02392578125
1	157	0	-10	5.43200000000002	13.61572265625
1	158	-10	0	3.98399999999992	-3.69873046875
1	159	10	5	3.97199999999998	-15.73974609375
1	160	-10	10	6.61599999999999	-14.33349609375
1	161	0	-5	3.67200000000003	3.33251953125
1	162	0	10	4.01600000000008	-22.41943359375
1	163	0	-10	3.92000000000007	7.99072265625
1	164	10	-5	3.43599999999992	5.96923828125
1	165	-10	10	4.22000000000003	-16.88232421875
1	166	0	0	2.94000000000005	2.98095703125
1	167	10	-10	2.19200000000001	11.50634765625
1	168	-10	0	8.31999999999994	-6.77490234375
1	169	-10	-10	4.80000000000018	7.84274499393204
1	170	0	5	2.548	-15.184598756068
1	171	5	-5	1.71600000000012	6.43649499393204
1	172	10	10	3.06399999999985	-15.360380006068
1	173	0	-10	3.72000000000003	6.26071374393204
1	174	-5	5	3.40000000000009	-9.12014563106796
1	175	5	-5	3.39200000000005	7.57907311893204
1	176	5	0	2.9559999999999	1.33883874393204
1	177	0	10	4.89599999999996	-15.975614381068
1	178	5	-5	3.10400000000004	2.12985436893204
1	179	10	10	4.66000000000008	-15.799833131068
1	180	-5	-5	3.81999999999994	5.55758874393204
1	181	-5	10	5.27199999999993	-15.624051881068
1	182	10	0	4.15999999999985	1.51461999393204
1	183	5	-5	4.10400000000004	9.16110436893204
1	184	-10	10	4.32400000000007	-12.459989381068
1	185	5	-10	7.41599999999994	12.588838743932
1	186	5	0	3.99199999999996	1.42672936893204
1	187	10	-10	3.42799999999988	10.303682493932
1	188	10	0	4.05999999999995	3.44821374393204
1	189	-10	10	9.06400000000008	-16.239286256068
1	190	0	0	4.5440000000001	0.811494993932039
1	191	0	-5	3.27600000000029	10.655244993932
1	192	-10	-10	4.98800000000028	16.280244993932
1	193	-5	5	3.59999999999991	-6.21975500606796
1	194	0	-5	4.67599999999993	6.70016686893204
1	195	-10	0	2.36799999999994	1.86618249393204
1	196	-5	5	2.33600000000024	-4.81350500606796
1	197	10	-10	2.904	14.522432493932
1	198	10	5	3.5920000000001	-1.29788000606796
1	199	10	10	5.32799999999997	-12.811551881068
1	200	5	0	3.43199999999979	4.06344811893204
1	201	-5	-5	2.89200000000028	11.709932493932
1	202	10	0	4.80400000000009	-0.331083131067961
1	203	-10	10	6.13599999999997	-17.206083131068
1	204	5	-5	5.39600000000019	6.61227624393204
1	205	10	0	3.76399999999967	-0.0674112560679614
1	206	10	-5	4.83599999999979	5.82126061893204
1	207	5	5	4.59199999999964	-8.59280188106796
1	208	0	-5	4.42399999999998	10.040010618932
1	209	-5	5	7.10399999999981	-6.13186438106796
1	210	-10	0	4.55600000000004	-0.946317506067961
1	211	-5	10	3.48799999999983	-17.030301881068
1	212	-10	-5	4.05600000000004	8.63376061893204
1	213	5	5	4.62800000000016	-1.64944250606796
1	214	-5	0	5.75599999999986	6.43649499393204
1	215	5	10	3.93200000000024	-10.790067506068
1	216	-10	5	3.55200000000013	-5.51663000606796
1	217	5	-5	3.51999999999998	9.42477624393204
1	218	-5	10	3.01999999999998	-7.62600500606796
1	219	0	5	3.05999999999995	-5.78030188106796
1	220	-5	10	7.096	-13.778348756068
1	221	0	0	3.96399999999994	5.82126061893204
1	222	-5	5	2.75199999999995	0.196260618932039
1	223	0	-10	4.00399999999991	15.049776243932
1	224	10	0	4.40000000000009	3.53610436893204
1	225	-10	-5	2.61200000000008	14.698213743932
1	226	10	5	3.65200000000004	-2.08889563106796
1	227	-10	0	3.54000000000042	4.15133874393204
1	228	10	5	5.52399999999989	-5.25295813106796
1	229	0	10	5.70799999999963	-12.987333131068
1	230	5	0	4.26399999999967	1.42672936893204
1	231	-5	10	3.14000000000033	-13.954130006068
1	232	-5	0	3.05600000000004	3.71188561893204
1	233	0	5	5.78800000000001	-1.73733313106796
1	234	10	-10	3.53200000000015	17.422823118932
1	235	0	10	3.80400000000009	-9.64748938106796
1	236	-10	-5	3.37199999999984	13.995088743932
1	237	-10	5	5.27199999999993	-1.12209875606796
1	238	-10	-5	3.26400000000012	12.940401243932
1	239	5	10	5.40000000000009	-13.602567506068
1	240	10	5	4.05600000000004	-5.25295813106796
1	241	-5	-5	2.69999999999982	11.973604368932
1	242	10	-10	2.96799999999985	16.456026243932
1	243	0	10	6.44399999999996	-9.91116125606796
1	244	10	0	2.8119999999999	1.95407311893204
1	245	0	10	3.36000000000013	-12.811551881068
1	246	10	5	3.6880000000001	-7.36233313106796
1	247	5	10	3.24800000000005	-13.778348756068
1	248	10	-10	4.18399999999974	11.709932493932
1	249	-5	10	3.34799999999996	-7.62600500606796
1	250	-10	-5	4.41599999999971	7.05172936893204
1	251	-5	0	2.97199999999975	2.92086999393204
1	252	10	-5	3.8119999999999	10.040010618932
1	253	5	5	3.06399999999985	5.55758874393204
1	254	-5	-5	5.23599999999988	9.42477624393204
1	255	-10	-10	5.904	15.313448118932
1	256	0	5	4.56399999999985	-4.72561438106796
1	257	-5	-10	3.07999999999993	15.665010618932
1	258	0	0	5.02800000000025	1.60251061893204
1	259	-10	5	4.67599999999993	-8.15334875606796
1	260	-5	0	2.85600000000022	1.42672936893204
1	261	0	5	5.00399999999991	-1.64944250606796
1	262	10	10	4.02799999999979	-12.811551881068
1	263	10	5	2.65200000000004	-9.38381750606796
1	264	0	0	3.904	0.372041868932039
1	265	10	-10	3.55199999999968	10.215791868932
1	266	5	10	4.96399999999994	-12.459989381068
1	267	10	-5	3.77599999999984	6.17282311893204
1	268	-10	10	3.08400000000029	-10.965848756068
1	269	5	0	2.8159999999998	-0.594755006067961
1	270	10	-10	2.17599999999993	12.413057493932
1	271	-5	5	4.3159999999998	-8.15334875606796
1	272	0	-10	3.23199999999997	5.26658887987013
1	273	-10	5	3.55600000000004	-11.1689579951299
1	274	5	10	2.04800000000023	-15.4755986201299
1	275	5	-5	2.41600000000017	3.06932325487013
1	276	5	0	2.36000000000013	-2.02833299512987
1	277	0	-10	2.73600000000033	10.1884638798701
1	278	5	10	3.05200000000013	-12.7509892451299
1	279	-10	5	2.55999999999995	-8.35645799512987
1	280	5	10	1.57200000000012	-13.1904423701299
1	281	-5	-5	3.90000000000009	5.00291700487013
1	282	-5	-10	2.56399999999985	13.0009638798701
1	283	-5	-5	2.83999999999969	7.72752637987013
1	284	10	5	2.56800000000021	-10.0263798701299
1	285	-10	-5	3.44000000000005	8.34276075487013
1	286	0	0	4.34400000000005	-2.02833299512987
1	287	0	-5	2.90000000000009	8.34276075487013
1	288	5	-10	3.00800000000027	13.3525263798701
1	289	10	-5	2.76800000000003	9.04588575487013
1	290	10	-10	2.10399999999981	17.3954951298701
1	291	10	0	2.87199999999984	4.21190137987013
1	292	0	-5	2.34000000000015	8.69432325487013
1	293	10	5	5.56399999999985	-9.14747362012987
1	294	0	-5	3.06800000000021	3.94822950487013
1	295	0	5	4.03999999999996	-6.95020799512987
1	296	-10	-5	2.70400000000018	4.91502637987013
1	297	5	-10	4.63999999999987	15.1103388798701
1	298	-10	-5	2.65999999999985	11.9462763798701
1	299	-5	0	3.51999999999998	0.34471387987013
1	300	-5	10	4.14800000000014	-13.4541142451299
1	301	-5	-10	3.43199999999979	12.7372920048701
1	302	0	10	3.42799999999988	-14.6845829951299
1	303	-10	5	2.47200000000021	-11.9599736201299
1	304	-10	-10	2.99600000000009	14.2314326298701
1	305	-5	0	2.13599999999997	0.87205762987013
1	306	-5	-5	1.96399999999994	9.74901075487013
1	307	5	5	3.59999999999991	-9.76270799512987
1	308	10	-10	2.76400000000012	12.2099482548701
1	309	5	-5	3.06800000000021	7.63963575487013
1	310	10	10	5.04799999999977	-15.4755986201299
1	311	-5	-10	3.89599999999973	11.5068232548701
1	312	10	10	2.87599999999975	-15.3877079951299
1	313	10	0	2.34000000000015	-4.40137987012987
1	314	-5	10	3.71599999999989	-16.0908329951299
1	315	10	0	3.19999999999982	0.25682325487013
1	316	-5	5	4.03999999999996	-8.79591112012987
1	317	0	-5	2.27600000000029	9.74901075487013
1	318	0	10	2.66800000000012	-12.2236454951299
1	319	-5	5	2.23999999999978	-9.76270799512987
1	320	0	-10	2.82799999999997	10.1884638798701
1	321	0	10	3.21599999999989	-12.6630986201299
1	322	0	-10	5.79199999999992	7.46385450487013
1	323	0	10	3.56400000000031	-14.8603642451299
1	324	5	5	1.82799999999997	-11.6963017451299
1	325	0	-5	6.26800000000003	10.0126826298701
1	326	-5	5	4.67200000000003	-12.5752079951299
1	327	-10	-10	4.58800000000019	12.5615107548701
1	328	-10	5	3.62400000000025	-4.84083299512987
1	329	10	-5	4.05200000000013	5.00291700487013
1	330	-10	5	5.096	-10.9931767451299
1	331	10	10	4.16800000000012	-20.8369267451299
1	332	-5	0	4.10399999999981	-1.94044237012987
1	333	5	-10	3.15200000000004	9.66112012987013
1	334	-10	-5	1.83200000000033	7.99119825487013
1	335	0	0	2.70000000000073	2.10252637987013
1	336	-10	-10	4.35199999999986	11.7704951298701
1	337	5	5	3.41199999999935	-7.74122362012987
1	338	10	10	3.44000000000051	-16.2666142451299
1	339	-10	-5	3.05200000000059	6.05760450487013
1	340	10	0	2.94799999999941	0.78416700487013
1	341	10	-5	3.86800000000039	4.65135450487013
1	342	10	-10	2.19999999999982	10.1884638798701
1	343	-10	0	5.04399999999987	3.33299512987013
1	344	5	5	2.49600000000009	-9.41114549512987
1	345	5	-10	2.27199999999993	13.0888545048701
1	346	5	-5	3.76000000000022	9.04588575487013
1	347	0	-10	2.57600000000002	14.2314326298701
1	348	10	10	27.46	-20.0459111201299
1	349	-10	-10	4.89599999999973	18.0226487379808
1	350	5	-5	3.15200000000004	12.6613206129808
1	351	-10	0	4.08799999999974	6.15741436298077
1	352	5	-10	1.84799999999996	20.5714768629808
1	353	10	5	2.27599999999984	-1.92852313701923
1	354	5	10	3.16799999999967	-13.0027418870192
1	355	5	0	2.28799999999956	2.99335186298077
1	356	0	10	3.57600000000002	-12.0359450120192
1	357	-5	-5	2.76000000000022	7.73944561298077
1	358	-10	-10	2.89199999999983	15.8253831129808
1	359	5	0	3.56800000000021	3.34491436298077
1	360	-10	10	4.52800000000025	-14.1453200120192
1	361	0	-10	2.16800000000057	12.5734299879808
1	362	-5	5	2.59999999999945	-7.11407001201923
1	363	-10	0	3.39199999999983	1.85077373798077
1	364	5	-10	3.87199999999939	14.6828049879808
1	365	0	0	3.14399999999932	2.29022686298077
1	366	10	-5	3.38400000000001	10.2003831129808
1	367	-5	10	3.45600000000013	-11.9480543870192
1	368	10	5	2.5	-6.76250751201923
1	369	-5	0	2.80399999999918	-0.78594501201923
1	370	5	-5	6.45599999999922	6.06952373798077
1	371	-5	5	4.72800000000007	-5.61992938701923
1	372	0	10	3.23599999999988	-14.4968825120192
1	373	0	0	5.68000000000029	1.58710186298077
1	374	5	10	3.07600000000002	-13.1785231370192
1	375	10	-10	2.9399999999996	9.49725811298077
1	376	5	10	3.16799999999967	-9.57500751201923
1	377	0	5	1.82799999999952	-8.16875751201923
1	378	-10	0	2.48800000000028	-1.22539813701923
1	379	10	-5	2.71599999999944	6.68475811298077
1	380	0	0	2.96399999999994	-2.80742938701923
1	381	0	10	2.39199999999983	-16.9578200120192
1	382	-5	-10	2.94800000000032	9.14569561298077
1	383	10	-5	2.08399999999983	6.15741436298077
1	384	10	-10	2.59199999999964	13.0128831129808
1	385	-5	10	3.36800000000039	-13.5300856370192
1	386	-5	-5	9.81600000000071	3.52069561298077
1	387	-5	-10	2.39999999999964	12.0460862379808
1	388	-5	5	2.3159999999998	-5.35625751201923
1	389	-5	0	2.3159999999998	-1.75274188701923
1	390	-10	-5	2.26400000000012	2.90546123798077
1	391	5	5	3.23599999999988	-11.5086012620192
1	392	-10	-10	3.4360000000006	14.9464768629808
1	393	0	5	3.74399999999969	-7.72930438701923
1	394	10	0	3.63199999999961	4.31171123798077
1	395	-5	-5	2.66400000000067	7.12421123798077
1	396	-5	10	3.61599999999999	-15.0242262620192
1	397	0	5	1.95200000000023	-9.57500751201923
1	398	5	10	3.34799999999996	-15.3757887620192
1	399	-5	5	2.33600000000024	-13.2664137620192
1	400	-5	-5	3.60000000000036	6.94842998798077
2	1	-10	-5	31.504	12.2263502038043
2	2	5	10	6.41200000000001	-14.0529466711957
2	3	0	5	5.59200000000001	-7.90060292119565
2	4	-5	-5	8.376	4.57986582880435
2	5	-10	0	7.62799999999999	1.41580332880435
2	6	0	5	6.83199999999999	-16.4259935461957
2	7	5	-5	5.97200000000001	2.99783457880435
2	8	10	-10	8.01599999999999	9.94119395380435
2	9	5	5	3.90400000000002	-11.6798997961957
2	10	0	0	11.452	-5.43966542119565
2	11	5	5	6.90799999999996	-3.76974354619565
2	12	-10	0	6.83600000000001	-4.38497792119565
2	13	0	-10	4.976	8.97439707880435
2	14	-10	-5	7.5	3.08572520380435
2	15	5	0	5.91999999999996	0.888459578804348
2	16	-5	10	8.85200000000003	-15.9865404211957
2	17	-10	-5	3.44799999999998	0.0974439538043478
2	18	-5	5	5.048	-9.21896229619565
2	19	5	0	7.67200000000003	-6.58224354619565
2	20	0	-5	3.73999999999995	3.17361582880435
2	21	-5	0	7.31599999999997	-4.73654042119565
2	22	5	-10	4.53999999999996	12.2263502038043
2	23	-10	0	3.93200000000002	-5.35177479619565
2	24	5	-10	5.19999999999999	10.0290845788043
2	25	-10	5	4.19200000000001	-11.8556810461957
2	26	-5	-10	3.42400000000004	20.0486158288043
2	27	10	10	5.36000000000001	-13.6134935461957
2	28	0	-5	5.44400000000002	5.28299082880435
2	29	-10	-10	5.10000000000002	23.6521314538043
2	30	0	10	5.12399999999997	-14.8439622961957
2	31	-10	-10	3.21199999999999	24.1794752038043
2	32	10	-5	8.10799999999995	3.78885020380435
2	33	-5	-10	2.90800000000002	17.2361158288043
2	34	-10	-5	3.16800000000001	8.44705332880435
2	35	10	-10	2.84399999999994	19.6970533288043
2	36	5	5	3.86400000000003	-9.57052479619565
2	37	10	-10	4.05999999999995	10.0290845788043
2	38	5	0	2.952	2.11892832880435
2	39	-10	-5	5.65599999999995	9.67752207880435
2	40	5	10	5.27599999999995	-21.3478685461957
2	41	0	0	5.03999999999996	-8.86739979619565
2	42	0	5	11.364	-13.4377122961957
2	43	5	-5	6.44799999999998	-0.166227921195652
2	44	-5	10	6.10399999999993	-11.5920091711957
2	45	-5	5	7.08000000000004	-9.39474354619565
2	46	5	-5	3.61599999999999	6.42556895380435
2	47	-10	0	13.668	2.04700100806452
2	48	5	5	3.16799999999989	-8.93932711693548
2	49	0	-10	4.40800000000002	21.9102822580645
2	50	0	0	2.10399999999993	9.34192288306452
2	51	0	10	3.08400000000006	-5.42370211693548
2	52	10	-5	3.29600000000005	15.3184853830645
2	53	0	0	2.56799999999998	5.65051663306452
2	54	5	-5	4.07999999999993	-5.33581149193548
2	55	10	5	4.93200000000002	-8.93932711693548
2	56	-10	0	4.65200000000004	0.464969758064516
2	57	-10	5	23.1559999999999	-15.0037802419355
2	58	5	10	9.85599999999999	-11.7518271169355
2	59	10	-5	2.952	-2.34753024193548
2	60	0	-10	7.06799999999998	3.71692288306452
2	61	0	5	3.67599999999993	-11.2244833669355
2	62	5	-5	3.51999999999998	1.25598538306452
2	63	0	10	4.08400000000006	-20.8924521169355
2	64	10	-10	2.12000000000012	12.4180947580645
2	65	-5	0	2.88400000000001	-0.501827116935484
2	66	0	10	4.12400000000002	-17.8162802419355
2	67	-5	-10	3.15599999999995	7.58411038306452
2	68	-5	10	2.80400000000009	-8.58776461693548
2	69	0	-5	4.06399999999985	6.88098538306452
2	70	-5	0	4.66399999999999	2.75012600806452
2	71	0	10	2.24000000000001	-5.77526461693548
2	72	-5	-10	5.72800000000007	14.9669228830645
2	73	5	5	7.47199999999998	-10.2576864919355
2	74	-5	-5	2.87599999999998	6.00207913306452
2	75	10	10	2.98399999999992	-16.6737021169355
2	76	-5	0	6.46399999999994	-4.89635836693548
2	77	5	5	4.27999999999997	-12.4549521169355
2	78	-5	-10	3.57999999999993	9.34192288306452
2	79	-5	5	3.50399999999991	-4.54479586693548
2	80	5	-5	5.22800000000007	4.77161038306452
2	81	-10	5	4.07600000000002	-4.72057711693548
2	82	10	0	10.172	-1.99596774193548
2	83	5	10	4.03999999999996	-12.5428427419355
2	84	-5	-10	7.33200000000011	17.6036416330645
2	85	-5	10	2.89999999999986	-20.1014364919355
2	86	-5	-5	3.84800000000018	1.87121975806452
2	87	0	-10	2.83199999999988	19.0977822580645
2	88	5	-5	3.95600000000013	7.84778225806452
2	89	-5	-10	4.50400000000013	21.9102822580645
2	90	-10	10	2.33600000000001	-6.74206149193548
2	91	-5	0	4.8599999999999	7.23254788306452
2	92	10	-10	6.952	12.7696572580645
2	93	10	5	3.91200000000003	-11.9276083669355
2	94	-10	10	3.57600000000002	-16.9373739919355
2	95	-10	-10	4.2360000000001	31.5782510080645
2	96	-5	0	2.74800000000005	0.728641633064516
2	97	-5	5	2.94399999999996	-6.47838961693548
2	98	5	10	4.69200000000001	-15.8826864919355
2	99	0	-10	3.30799999999999	16.5489541330645
2	100	10	5	3.07999999999993	-6.21471774193548
2	101	5	-10	3.29999999999995	12.9454385080645
2	102	-10	0	3.60000000000014	0.816532258064516
2	103	10	5	2.23199999999997	-5.95104586693548
2	104	-5	-10	4.51199999999994	9.69348538306452
2	105	0	10	8.66399999999999	-15.3553427419355
2	106	0	0	3.48000000000002	-4.28112399193548
2	107	-10	5	6.21600000000012	-7.62096774193548
2	108	-5	-10	5.00399999999991	23.0528603830645
2	109	-5	0	13.9559999999997	-5.30782948369565
2	110	10	-10	3.06799999999976	11.7429517663043
2	111	10	10	2.50399999999991	-15.5031419836957
2	112	-10	-10	6.60400000000027	4.27224864130435
2	113	10	-5	5.00799999999981	-2.14376698369565
2	114	-10	0	2.86799999999994	-10.4933763586957
2	115	5	-5	3.15599999999995	3.83279551630435
2	116	-10	5	2.8119999999999	-7.06564198369565
2	117	10	10	3.00799999999981	-19.5461107336957
2	118	10	0	3.03999999999996	-11.9875169836957
2	119	-10	5	3.49600000000009	-9.87814198369565
2	120	10	10	1.96399999999994	-17.2609544836957
2	121	0	5	2.23999999999978	-8.73556385869565
2	122	-5	0	3.00399999999991	-0.122282608695652
2	123	0	5	2.13200000000006	-5.65939198369565
2	124	10	-10	4.05999999999995	8.75467051630435
2	125	-10	5	4.32000000000016	-4.34103260869565
2	126	-10	0	2.2199999999998	2.51443614130435
2	127	10	5	2.78400000000011	-8.82345448369565
2	128	5	0	3.67599999999993	4.53592051630435
2	129	0	-5	3.76000000000022	4.18435801630435
2	130	-10	10	2.84000000000015	-10.9328294836957
2	131	5	-10	3.14800000000014	7.78787364130435
2	132	5	0	2.40000000000009	-0.385954483695652
2	133	0	-10	2.15200000000004	10.4245923913043
2	134	10	10	2.97600000000011	-10.2297044836957
2	135	10	-10	3.00399999999991	11.3913892663043
2	136	5	10	2.54000000000042	-10.2297044836957
2	137	0	5	2.85999999999967	-3.37423573369565
2	138	5	10	2.15999999999985	-6.80197010869565
2	139	10	0	4.17200000000003	-3.63790760869565
2	140	0	-5	3.23999999999978	8.84256114130435
2	141	-10	0	2.7199999999998	2.07498301630435
2	142	-10	5	1.57999999999993	-5.13204823369565
2	143	10	-10	3.44400000000041	10.8640455163043
2	144	5	-5	2.23599999999988	3.65701426630435
2	145	10	-10	3.11200000000008	11.8308423913043
2	146	-10	5	3.10800000000017	-6.45040760869565
2	147	-10	-5	2.57199999999966	4.71170176630435
2	148	5	10	2.5	-11.1965013586957
2	149	10	-10	2.85599999999977	16.1374830163043
2	150	0	5	1.98000000000002	-9.17501698369565
2	151	5	10	1.69999999999982	-15.5910326086957
2	152	5	-10	5.79600000000028	10.9519361413043
2	153	-10	5	3.45200000000023	-9.70236073369565
2	154	-5	-10	2.12800000000016	10.0730298913043
2	155	0	-5	2.24800000000005	2.77810801630435
2	156	-10	-10	2.32799999999997	17.5437330163043
2	157	0	10	2.86799999999994	-11.1086107336957
2	158	-5	5	2.46399999999994	0.0534986413043479
2	159	0	10	2.91199999999981	-11.7238451086957
2	160	5	5	2.67599999999993	-2.84689198369565
2	161	0	-5	2.64400000000023	12.5339673913043
2	162	5	-10	2.41599999999971	19.1257642663043
2	163	-5	10	2.596	-8.73556385869565
2	164	-10	-10	3.59999999999991	22.4656080163043
2	165	-10	5	2.64399999999978	-5.48361073369565
2	166	-5	0	4.04799999999977	6.03006114130435
2	167	0	-10	3.11200000000008	14.8191236413043
2	168	-10	0	2.66799999999967	-4.42892323369565
2	169	5	10	2.89599999999973	-12.7785326086957
2	170	10	0	3.23199999999997	-2.75900135869565
2	171	10	10	1.904	-14.7121263586957
2	172	-10	-5	2.47199999999975	3.48123301630435
2	173	-5	-10	2.52799999999979	15.6101392663043
2	174	0	10	3.10399999999981	-12.3390794836957
2	175	5	-10	2.94000000000005	13.5886548913043
2	176	-10	10	3.096	-18.1398607336957
2	177	-10	-10	2.404	12.0945142663043
2	178	0	0	2.21199999999999	1.28396739130435
2	179	-10	-5	5.29600000000028	8.57888926630435
2	180	-10	-10	1.63999999999987	17.9831861413043
2	181	-10	0	2.17999999999984	-8.82345448369565
2	182	0	-10	1.50799999999981	17.1921705163043
2	183	10	10	1.8119999999999	-12.2511888586957
2	184	-10	0	2.76800000000003	4.79959239130435
2	185	0	-10	2.94799999999987	17.8952955163043
2	186	-5	-5	2.43600000000015	9.80935801630435
2	187	0	0	1.63599999999997	-0.210173233695652
2	188	-5	-10	2.38000000000011	16.2253736413043
2	189	-10	10	3.02800000000025	-9.70236073369565
2	190	-5	0	1.89600000000019	4.62381114130435
2	191	10	10	2.67599999999993	-6.01095448369565
2	192	-10	-5	5.45200000000023	13.3249830163043
2	193	-10	10	3.27599999999984	-8.29611073369565
2	194	10	0	4.76800000000003	-3.63790760869565
2	195	-10	10	5.64800000000014	-15.6789232336957
2	196	-10	-10	5.58399999999983	9.36990489130435
2	197	-5	10	3.36000000000013	-9.61447010869565
2	198	10	-10	3.38799999999992	11.4792798913043
2	199	5	-5	1.92399999999998	3.30545176630435
2	200	-5	10	5.33599999999979	-15.5910326086957
2	201	10	5	2.53999999999996	-17.846916717233
2	202	5	10	2.78800000000001	-23.208244842233
2	203	-5	5	1.34400000000005	-9.76097921723301
2	204	-5	-5	2.14799999999968	8.25659890776699
2	205	10	10	2.32799999999997	-11.782463592233
2	206	5	0	2.86400000000003	-0.62035421723301
2	207	5	-10	1.94399999999996	14.408942657767
2	208	10	0	2.88799999999992	-3.43285421723301
2	209	0	10	4.23599999999988	-18.462151092233
2	210	10	5	2.5920000000001	-3.96019796723301
2	211	0	-5	4.36400000000003	5.18042703276699
2	212	10	0	3.14799999999968	-8.09105734223301
2	213	-10	-5	1.64400000000023	2.98316140776699
2	214	10	10	1.6279999999997	-13.803947967233
2	215	5	-5	2.07600000000002	0.78589578276699
2	216	0	-10	5.94799999999987	11.156989532767
2	217	0	5	3.24799999999959	-7.82738546723301
2	218	-10	-5	2.20000000000027	1.48902078276699
2	219	10	-10	2.88000000000011	11.860114532767
2	220	10	-5	2.1880000000001	-0.79613546723301
2	221	10	0	2.21599999999989	-4.48754171723301
2	222	10	-5	3.33999999999969	7.46558328276699
2	223	0	-10	2.43199999999979	13.793708282767
2	224	0	0	1.56800000000021	-1.41136984223301
2	225	10	-5	4.61999999999989	4.65308328276699
2	226	5	10	3.30400000000009	-17.319572967233
2	227	0	0	2.49199999999973	-1.49926046723301
2	228	-10	10	1.48799999999983	-13.452385467233
2	229	-5	5	1.04400000000032	-2.99340109223301
2	230	10	-10	2.69999999999982	13.178473907767
2	231	10	5	4.10400000000027	3.24683328276699
2	232	0	-5	5.74800000000005	-0.88402609223301
2	233	-10	10	3.65999999999985	-5.89379171723301
2	234	5	0	2.82799999999997	2.54370828276699
2	235	10	5	2.5920000000001	-10.551994842233
2	236	-5	0	1.63599999999997	-4.04808859223301
2	237	5	10	1.78399999999965	-12.573479217233
2	238	-10	-10	9.70799999999963	11.948005157767
2	239	10	-5	2.96399999999994	4.12573953276699
2	240	-5	-10	4.29599999999982	11.508552032767
2	241	0	0	3.3119999999999	1.48902078276699
2	242	0	5	1.32799999999997	-16.968010467233
2	243	-5	10	1.29599999999982	-22.856682342233
2	244	-10	0	2.82400000000007	-2.90551046723301
2	245	5	-10	2.50800000000027	14.584723907767
2	246	-5	-5	2.28799999999956	8.25659890776699
2	247	0	10	2.50800000000027	-10.815666717233
2	248	-10	5	1.63599999999997	-0.79613546723301
2	249	-10	-5	3.38799999999992	9.66284890776699
2	250	-10	-10	2.44000000000005	19.155036407767
2	251	0	5	2.8119999999999	-6.59691671723301
2	252	5	0	3.2199999999998	-3.43285421723301
2	253	5	-5	1.64799999999968	9.13550515776699
2	254	5	-10	2.08799999999974	14.936286407767
2	255	0	-5	1.22400000000016	6.67456765776699
2	256	5	-10	5.096	13.178473907767
2	257	10	10	2.35599999999977	-11.343010467233
2	258	10	0	5.86000000000013	-1.32347921723301
2	259	0	5	1.77199999999993	-8.53051046723301
2	260	0	0	1.52800000000025	0.0827707827669902
2	261	-5	-5	2.54799999999977	9.92652078276699
2	262	0	10	2	-8.53051046723301
2	263	0	5	2.36000000000058	-0.97191671723301
2	264	-5	0	4.19200000000001	2.80738015776699
2	265	5	-5	3.12400000000071	10.893317657767
2	266	10	5	2.59600000000046	-3.16918234223301
2	267	0	-10	2.51599999999962	17.309333282767
2	268	0	-5	1.88000000000011	8.08081765776699
2	269	-10	-10	2.51199999999972	19.682380157767
2	270	-10	10	3.39999999999964	-13.540276092233
2	271	10	5	1.96000000000004	-5.98168234223301
2	272	5	0	4.44799999999941	4.91675515776699
2	273	5	-5	2.32400000000052	12.387458282767
2	274	0	-10	2.5600000000004	20.912848907767
2	275	-10	-5	2.85199999999986	11.244880157767
2	276	-10	10	3.65200000000004	-12.837151092233
2	277	5	5	1.49199999999928	-6.24535421723301
2	278	-5	10	1.71999999999935	-13.540276092233
2	279	-5	-5	2.15999999999985	1.66480203276699
2	280	10	5	6.00399999999991	-12.397697967233
2	281	0	0	6.0600000000004	1.75269265776699
2	282	-10	10	5.53200000000015	-11.167229217233
2	283	0	-5	2.65599999999995	6.85034890776699
2	284	-5	-10	1.61200000000008	21.264411407767
2	285	-5	0	3.28799999999956	2.63159890776699
2	286	-5	-5	3.1239999999998	14.408942657767
2	287	-10	-10	8.32399999999961	10.893317657767
2	288	0	-5	2.36800000000039	5.35620828276699
2	289	-5	10	1.98000000000047	-15.473869842233
2	290	-5	-5	2.8119999999999	10.190192657767
2	291	-5	-10	3.26000000000022	15.287848907767
2	292	-10	0	3.01200000000063	0.0827707827669902
2	293	-5	10	2.53999999999996	-13.540276092233
2	294	-5	-5	3.73599999999988	-3.16918234223301
2	295	-10	5	2.44000000000051	-12.309807342233
2	296	0	0	3.19999999999982	-0.97191671723301
2	297	0	-10	2.40399999999954	9.83863015776699
2	298	5	10	2.51999999999953	-12.661369842233
2	299	10	-5	4.53600000000006	5.44409890776699
2	300	10	5	2.55600000000049	-9.32152609223301
2	301	-10	10	2.80799999999999	-19.604729217233
2	302	10	-5	5.46000000000004	10.190192657767
2	303	5	5	5.74000000000069	-4.04808859223301
2	304	5	0	7.85999999999967	-7.67638530927835
2	305	10	5	1.78000000000065	-14.6197446842784
2	306	-10	-10	2.72400000000016	15.6146303157217
2	307	10	0	2.29999999999927	1.99158344072165
2	308	-10	5	3.36399999999958	-9.87365093427835
2	309	10	10	1.3760000000002	-14.0924009342784
2	310	-10	-10	2.67599999999948	14.0325990657217
2	311	10	-5	1.65599999999995	5.59509906572165
2	312	5	-10	0.935999999999694	17.6361146907216
2	313	0	-5	1.48399999999947	4.27673969072165
2	314	5	0	1.77599999999984	-0.645135309278351
2	315	5	-5	1.06800000000021	12.3626771907217
2	316	10	5	1.52399999999943	-12.8619321842784
2	317	-10	-5	2.41600000000017	13.5931459407217
2	318	5	5	6.61599999999999	-9.43419780927835
2	319	5	-10	1.83600000000024	12.0111146907217
2	320	-5	-5	1.36800000000039	3.04627094072165
2	321	10	10	1.53600000000006	-11.6314634342784
2	322	0	0	1.12800000000061	5.77088031572165
2	323	-5	-5	4.72800000000007	7.96814594072165
2	324	10	0	1.80400000000009	-7.32482280927835
2	325	10	10	2.39199999999983	-9.43419780927835
2	326	-5	-5	2.41199999999935	7.96814594072165
2	327	0	0	1.96799999999985	0.49744281572165
2	328	-10	-5	2.2559999999994	11.4837709407217
2	329	-5	5	1.80799999999999	-7.76427593427835
2	330	10	0	5.94000000000051	7.61658344072165
2	331	-10	5	2.39999999999964	-7.85216655927835
2	332	5	-5	3.04399999999987	11.0443178157217
2	333	-5	5	4.85599999999977	-9.87365093427835
2	334	-10	0	3.80799999999999	0.40955219072165
2	335	5	5	1.92000000000007	-11.1041196842784
2	336	10	10	1.7519999999995	-19.5416196842784
2	337	10	-5	3.33600000000024	11.2200990657217
2	338	5	5	3.66399999999976	-5.47911968427835
2	339	0	10	2.21999999999935	-17.8716978092784
2	340	-10	-5	2.00799999999981	5.33142719072165
2	341	-5	5	2.78400000000056	-6.62169780927835
2	342	5	10	1.72400000000016	-14.4439634342784
2	343	10	-5	2.56400000000031	8.49548969072165
2	344	-10	10	1.67999999999938	-10.8404478092784
2	345	-5	0	1.96799999999985	7.17713031572165
2	346	-10	-10	1.51999999999953	18.9544740657216
2	347	-10	10	1.91599999999926	-5.83068218427835
2	348	-5	-5	3.03199999999924	10.6048646907217
2	349	-5	-10	1.71199999999953	21.8548646907216
2	350	10	-5	1.89999999999964	7.96814594072165
2	351	10	-10	2.00799999999981	19.1302553157216
2	352	-10	5	2.10400000000027	-1.26036968427835
2	353	10	-5	1.73199999999997	9.55017719072165
2	354	5	0	1.91199999999935	-2.49083843427835
2	355	0	10	2.71600000000035	-17.6959165592784
2	356	-5	5	1.42399999999998	-7.41271343427835
2	357	0	-10	2.52800000000025	15.6146303157217
2	358	0	-5	2.33199999999943	1.90369281572165
2	359	-5	5	2.64800000000014	2.25525531572165
2	360	10	0	3.53999999999996	4.71619281572165
2	361	0	5	2.39999999999964	0.67322406572165
2	362	5	-10	2.12800000000061	12.3626771907217
2	363	5	0	2.33600000000024	5.41931781572165
2	364	5	5	2.58799999999974	-6.18224468427835
2	365	10	0	2.47199999999975	-3.89708843427835
2	366	5	10	2.84799999999996	-1.34826030927835
2	367	-5	5	3.11999999999989	5.50720844072165
2	368	-5	0	5.1840000000002	1.72791156572165
2	369	10	5	5.87199999999939	-5.12755718427835
2	370	-10	10	2.72800000000007	-9.69786968427835
2	371	5	0	5.85600000000068	-6.35802593427835
2	372	10	-5	5.71199999999953	13.2415834407217
2	373	-5	5	4.63199999999961	-4.86388530927835
2	374	5	-10	3.95600000000013	13.6810365657217
2	375	-5	10	9.25600000000031	-8.55529155927835
2	376	5	0	5.09999999999945	2.78259906572165
2	377	5	5	5.75600000000031	-7.85216655927835
2	378	0	0	8.69999999999982	1.37634906572165
2	379	0	10	4.58799999999974	-15.5865415592784
2	380	0	5	4.70800000000054	-10.8404478092784
2	381	-5	10	4.96799999999985	-22.1783384342784
2	382	5	5	2.59199999999964	-10.4009946842784
2	383	10	0	5.48000000000047	-3.10607280927835
2	384	-5	10	2.42399999999998	-10.6646665592784
2	385	0	5	4.84400000000005	-4.68810405927835
2	386	-5	-5	2.74399999999969	3.22205219072165
2	387	-5	10	2.15999999999985	-12.7740415592784
2	388	-5	0	2.88000000000011	-0.908807184278351
2	389	0	-5	4.30400000000009	10.4290834407217
2	390	-10	0	3.88799999999992	3.83728656572165
2	391	-5	5	4.08399999999983	-4.51232280927835
2	392	10	-10	4.58800000000065	15.6146303157217
2	393	-5	5	4.13999999999942	-4.68810405927835
2	394	5	0	1.84000000000015	0.49744281572165
2	395	5	-10	1.97199999999975	13.6810365657217
2	396	0	10	1.84799999999996	-12.8619321842784
2	397	5	5	2.01599999999962	-5.47911968427835
2	398	-5	10	1.40799999999945	-15.4986509342784
2	399	10	0	3.47999999999956	5.85877094072165
2	400	0	-10	2.34400000000005	24.1400209407216
3	1	5	0	28.8720000000001	3.771484375
3	2	-5	10	7.95600000000002	-8.533203125
3	3	-5	-10	6.68799999999999	13.263671875
3	4	10	10	7.27199999999993	-10.203125
3	5	-10	0	32.704	-5.6328125
3	6	10	-5	8.77999999999997	9.572265625
3	7	0	5	9.83199999999999	-9.763671875
3	8	-10	-10	8.31200000000001	6.3203125
3	9	5	0	7.65199999999993	-5.369140625
3	10	10	-5	14.576	7.0234375
3	11	-5	10	11.396	-7.56640625
3	12	10	5	11.836	-4.9296875
3	13	-5	0	11.22	-0.447265625
3	14	10	5	17.872	-6.775390625
3	15	5	-5	11.424	12.384765625
3	16	10	0	11.84	7.19921875
3	17	-5	5	11.044	0.958984375
3	18	10	10	7.60000000000002	-9.939453125
3	19	-10	-5	12.2719999999999	3.771484375
3	20	-10	0	9.06399999999996	0.431640625
3	21	-10	5	7.76400000000001	-21.8046875
3	22	0	0	7.88	-4.05078125
3	23	0	-10	6.86799999999994	13.791015625
3	24	10	0	11.276	17.04296875
3	25	10	-10	10.6039999999999	26.974609375
3	26	10	10	6.31599999999992	-7.91796875
3	27	10	5	7.36400000000003	-1.853515625
3	28	5	-10	8.56400000000008	12.912109375
3	29	-5	-5	9.65200000000004	4.73828125
3	30	5	0	6.24799999999982	-3.34765625
3	31	0	5	8.40000000000009	-13.982421875
3	32	0	-10	6.39999999999986	16.076171875
3	33	-5	0	5.08399999999983	-1.150390625
3	34	5	10	6.74000000000001	-21.013671875
3	35	-5	-5	9.75999999999999	1.57421875
3	36	-5	-10	5.20400000000018	11.9453125
3	37	0	5	9.29600000000005	-11.873046875
3	38	5	-10	6.87200000000007	12.033203125
3	39	0	-5	7.02400000000011	5.96875
3	40	10	10	13.864	-12.927734375
3	41	0	0	6.08000000000015	-0.0078125
3	42	0	-5	8.00799999999981	10.451171875
3	43	10	5	5.31600000000003	-12.13671875
3	44	5	0	15.7640000000001	-6.599609375
3	45	-5	5	9.78399999999988	-10.37890625
3	46	-10	0	5.92399999999998	-5.19810267857143
3	47	-5	5	4.65200000000004	-13.2840401785714
3	48	10	-10	9.97600000000011	14.5772879464286
3	49	0	-5	4.79200000000014	4.73353794642857
3	50	-5	10	9.1239999999998	-9.15318080357143
3	51	-5	-10	6.2360000000001	10.1827566964286
3	52	-10	0	4.64400000000001	-5.81333705357143
3	53	0	-5	5.14800000000014	-1.24302455357143
3	54	0	10	6.61200000000008	-15.7449776785714
3	55	-5	5	6.12400000000002	0.778459821428571
3	56	-10	10	9.58400000000006	-13.4598214285714
3	57	0	5	8.46400000000017	0.0753348214285712
3	58	5	-10	6.98800000000006	16.7745535714286
3	59	5	10	7.01999999999998	-5.46177455357143
3	60	10	-10	7.904	13.2589285714286
3	61	-10	10	6.67200000000003	-11.1746651785714
3	62	-10	0	22.6960000000001	-10.9109933035714
3	63	10	-10	9.08799999999997	20.6417410714286
3	64	10	0	4.97599999999989	14.4015066964286
3	65	-10	-5	6.48800000000006	10.3585379464286
3	66	-5	5	8.6880000000001	-9.32896205357143
3	67	10	-10	7.53199999999993	19.0597098214286
3	68	10	5	6.35200000000009	-0.803571428571429
3	69	-5	-10	8.22000000000003	3.32728794642857
3	70	0	5	11.232	-9.59263392857143
3	71	10	10	6.65200000000004	-21.7215401785714
3	72	10	5	7.56799999999998	-5.28599330357143
3	73	-10	-10	11.6559999999999	10.6222098214286
3	74	-10	10	8.30000000000018	-8.18638392857143
3	75	5	0	6.06399999999985	4.11830357142857
3	76	10	5	5.89600000000019	-5.90122767857143
3	77	5	-10	5.44799999999987	18.7081473214286
3	78	-5	0	4.77599999999984	4.73353794642857
3	79	0	10	6.39200000000028	-17.4148995535714
3	80	10	-5	8.28400000000011	12.8194754464286
3	81	0	10	8.74399999999969	-9.68052455357143
3	82	0	0	7.5	-1.85825892857143
3	83	10	-5	5.4680000000003	20.5538504464286
3	84	0	-10	4.86800000000039	27.5851004464286
3	85	10	-5	5.44000000000005	17.1261160714286
3	86	10	5	7.38000000000011	-7.92271205357143
3	87	0	-10	4.78399999999965	18.5323660714286
3	88	10	10	7.99200000000019	-9.15318080357143
3	89	0	0	4.93200000000024	5.34877232142857
3	90	-5	-5	4.2800000000002	15.8956473214286
3	91	0	5	4.88000000000011	-6.86802455357143
3	92	0	10	6.57200000000012	-19.0848214285714
3	93	5	0	5.596	-4.58286830357143
3	94	-5	10	4.67200000000003	-19.4363839285714
3	95	-10	5	6.3119999999999	-1.24302455357143
3	96	10	-5	9.03600000000006	-13.6356026785714
3	97	5	10	9.91599999999971	-14.2508370535714
3	98	-10	-5	5.74799999999959	13.0831473214286
3	99	0	0	5.5319999999997	1.65736607142857
3	100	-10	10	6.95200000000023	-19.2606026785714
3	101	-10	0	7.24400000000014	-2.29771205357143
3	102	-10	10	5.57199999999966	-10.80439453125
3	103	5	-10	6.61999999999989	10.46513671875
3	104	-5	-5	6.08800000000019	0.885058593749999
3	105	5	0	5.73999999999978	-3.24580078125
3	106	-5	10	7.5	-11.94697265625
3	107	5	5	5.42399999999998	2.55498046875
3	108	10	0	41.6760000000004	2.55498046875
3	109	-10	-5	6.34400000000005	6.15849609375
3	110	-5	-10	6.83599999999979	12.57451171875
3	111	5	-5	6.25199999999995	5.98271484375
3	112	-5	0	7.48400000000038	-7.81611328125
3	113	0	-5	6.71600000000035	7.38896484375
3	114	10	10	5.46399999999994	-7.72822265625
3	115	-5	0	9.25199999999995	2.81865234375
3	116	-5	-5	5.5	12.04716796875
3	117	-5	0	7.26399999999967	-0.609082031250001
3	118	5	-10	6.04799999999977	24.17607421875
3	119	10	0	9.42000000000007	1.85185546875
3	120	-10	5	8.72800000000007	-10.10126953125
3	121	-10	0	9.61200000000008	-4.73994140625
3	122	5	-5	6.18000000000029	13.10185546875
3	123	0	-10	5.66399999999976	19.86943359375
3	124	10	0	5.94799999999987	-3.68525390625
3	125	10	-5	4.30799999999999	-12.03486328125
3	126	-10	-10	6.58800000000019	19.51787109375
3	127	-10	-5	7.65200000000004	6.86162109375
3	128	5	5	5.47199999999975	-11.15595703125
3	129	5	-5	7.06800000000021	9.67412109375
3	130	-10	10	5.41600000000017	-7.99189453125
3	131	-5	5	6.02399999999989	8.53154296875
3	132	0	10	6.58799999999974	-12.91376953125
3	133	5	5	8.19599999999991	1.50029296875
3	134	-5	-5	5.46799999999985	16.26591796875
3	135	-5	0	8.14400000000023	-0.433300781250001
3	136	10	-10	17.0080000000003	-3.07001953125
3	137	5	5	16.6679999999997	5.54326171875
3	138	5	-10	7.3720000000003	23.12138671875
3	139	5	-5	7.92000000000007	12.13505859375
3	140	0	5	5.11999999999989	-0.169628906250001
3	141	5	10	4.26400000000012	-11.77119140625
3	142	0	-5	4.85200000000032	16.09013671875
3	143	5	0	3.70400000000018	9.58623046875
3	144	-5	5	3.67599999999948	-6.05830078125
3	145	0	-10	6.17200000000048	17.32060546875
3	146	10	5	6.76400000000012	2.02763671875
3	147	-10	-5	6.89200000000073	18.63896484375
3	148	-10	5	6.64399999999932	-5.97041015625
3	149	10	0	6.14399999999932	-10.71650390625
3	150	5	10	4.14000000000033	-15.63837890625
3	151	-10	5	5.50800000000072	-5.26728515625
3	152	5	-10	3.59199999999964	10.81669921875
3	153	-5	-5	6.14800000000014	2.46708984375
3	154	10	5	7.30000000000018	-14.14423828125
3	155	-5	10	4.35599999999977	-26.00947265625
3	156	-10	-10	4.56800000000021	14.24443359375
3	157	0	5	6.29199999999946	-5.00361328125
3	158	-5	10	8.41200000000026	-15.11103515625
3	159	10	-10	7.27199999999993	13.54130859375
3	160	-5	-5	5.01199999999972	6.15849609375
3	161	5	5	6.13999999999942	-5.35517578125
3	162	5	-10	7.94400000000041	14.68388671875
3	163	10	10	4.42799999999988	-9.22236328125
3	164	-5	-5	4.85200000000077	9.32255859375
3	165	-5	10	6.25600000000031	-18.53876953125
3	166	-10	5	4.64800000000014	-2.63056640625
3	167	-10	-10	4.30799999999999	17.93583984375
3	168	10	0	7.89999999999964	-1.31220703125
3	169	-5	10	4.26800000000003	-17.39619140625
3	170	-10	-10	5.88799999999992	7.30107421875
3	171	0	0	6.43199999999979	-2.36689453125
3	172	0	-5	9.89199999999983	4.48857421875
3	173	-10	5	6.81999999999971	-14.75947265625
3	174	-10	-10	9.11200000000008	12.66240234375
3	175	5	5	5.36399999999958	-9.04658203125
3	176	-10	-10	4.46000000000004	6.24638671875
3	177	10	0	4.30400000000009	-5.09150390625
3	178	0	-10	6.5600000000004	-11.94697265625
3	179	0	5	8.38799999999992	4.57646484375
3	180	-5	10	4.46399999999994	-13.61689453125
3	181	-10	-5	4.8119999999999	8.09208984375
3	182	-10	0	3.92000000000007	-2.27900390625
3	183	5	10	4.66400000000067	-19.76923828125
3	184	-10	-10	8.09600000000046	8.44365234375
3	185	5	10	5.78800000000047	-16.34150390625
3	186	10	0	4.9399999999996	-8.95869140625
3	187	5	10	5.44000000000051	-21.61494140625
3	188	-10	-5	5.51599999999962	8.88310546875
3	189	0	10	7.07200000000012	-15.37470703125
3	190	0	0	3.91199999999935	-2.98212890625
3	191	-5	-5	4.57600000000002	5.45537109375
3	192	0	10	4.68799999999919	-14.32001953125
3	193	-10	-5	6.78400000000056	7.47685546875
3	194	0	10	4.69599999999991	-14.32001953125
3	195	-5	-5	4.88000000000011	9.14677734375
3	196	-10	10	4.72000000000025	-17.13251953125
3	197	5	-10	12.6959999999999	15.38701171875
3	198	-10	0	5.44000000000051	-9.13447265625
3	199	-5	-10	4.77999999999975	12.04716796875
3	200	0	-5	5.11200000000008	0.445605468749999
3	201	5	10	8.10000000000036	2.5074580078125
3	202	-5	5	5.74799999999959	-13.2311162109375
3	203	5	-5	5.3159999999998	20.7825556640625
3	204	-10	0	7.83600000000024	3.2923212890625
3	205	0	-10	5.67999999999938	19.7278681640625
3	206	10	10	7.53999999999996	-14.8131474609375
3	207	10	-10	11.4439999999995	17.4427119140625
3	208	10	0	4.82800000000043	-0.8385380859375
3	209	-5	-10	7.55199999999968	6.8079462890625
3	210	10	-5	4.71200000000044	-4.7936162109375
3	211	5	5	4.18000000000029	-14.0221318359375
3	212	-10	-10	5.35999999999967	7.4231806640625
3	213	-10	0	5.72400000000016	-12.0006474609375
3	214	-10	10	4.22000000000025	-21.4049443359375
3	215	-10	0	5.30799999999999	-7.4303349609375
3	216	5	10	4.53999999999996	-16.4830693359375
3	217	5	0	3.90799999999945	-1.1901005859375
3	218	10	-5	5.64000000000033	8.7415400390625
3	219	-10	0	4.42799999999988	0.6556025390625
3	220	-10	-5	10.4000000000005	0.0403681640624995
3	221	-10	5	4.82000000000062	-12.2643193359375
3	222	-10	-10	5.67599999999948	10.7630244140625
3	223	0	0	5.19599999999991	-9.1881474609375
3	224	-10	10	2.44799999999941	-22.1080693359375
3	225	10	-10	6.79999999999927	20.6067744140625
3	226	5	10	5.96000000000004	-10.7701787109375
3	227	-10	-5	5.42000000000007	5.6653681640625
3	228	0	-10	5.01599999999962	14.8938837890625
3	229	-5	0	7.03999999999996	-9.8912724609375
3	230	-5	-10	3.84799999999996	13.2239619140625
3	231	5	-5	5.5	-11.3854130859375
3	232	0	-10	4.30400000000009	-2.9479130859375
3	233	-10	5	5.96399999999994	-12.1764287109375
3	234	-5	10	4.69200000000001	-23.0748662109375
3	235	0	5	5.69599999999991	4.5227900390625
3	236	0	-10	5.43599999999969	14.6302119140625
3	237	5	10	7.53200000000015	-6.3756474609375
3	238	-5	0	4.75600000000031	7.3352900390625
3	239	-10	-10	4.36800000000039	18.6731806640625
3	240	0	10	5.49600000000009	-12.6158818359375
3	241	5	5	4.53999999999996	0.0403681640624995
3	242	5	0	4.65199999999913	5.4895869140625
3	243	0	10	5.15999999999985	-10.7701787109375
3	244	0	5	4.02000000000044	-0.4869755859375
3	245	-5	-10	6.63999999999942	17.0032587890625
3	246	5	10	4.57999999999993	-12.7037724609375
3	247	10	-5	3.89199999999983	9.0052119140625
3	248	0	-10	4.98400000000038	19.0247431640625
3	249	5	5	7.23199999999997	-11.6490849609375
3	250	-10	10	5.33199999999943	-14.5494755859375
3	251	0	-10	5.88000000000011	10.7630244140625
3	252	-10	-5	5.03999999999996	-5.4088505859375
3	253	-5	0	4.26800000000003	-15.4283818359375
3	254	10	10	3.99600000000009	-24.2174443359375
3	255	5	-10	5.51999999999953	9.6204462890625
3	256	-10	10	5.66799999999967	-13.7584599609375
3	257	-10	-10	5.83199999999943	9.1809931640625
3	258	5	0	5.65200000000004	-3.2115849609375
3	259	-10	-10	4.01999999999953	17.3548212890625
3	260	-10	10	5.34799999999996	-4.0026005859375
3	261	10	-10	8.55599999999959	17.0911494140625
3	262	-5	0	5.76000000000022	1.4466181640625
3	263	0	-5	3.89199999999983	14.0149775390625
3	264	10	10	5.30000000000018	-7.6061162109375
3	265	5	5	5.61200000000008	2.5891962890625
3	266	-5	10	4.94399999999951	-9.8912724609375
3	267	0	5	4.63999999999942	-0.7506474609375
3	268	10	-5	3.84000000000015	14.8059931640625
3	269	5	0	4.38000000000011	6.8958369140625
3	270	10	-10	5.42799999999988	23.0677119140625
3	271	10	5	5.29599999999937	-13.1432255859375
3	272	0	0	6.46399999999994	1.9739619140625
3	273	0	10	4.76000000000022	-18.6803349609375
3	274	-10	5	5.95599999999922	-2.5963505859375
3	275	-10	-10	4.44399999999951	19.4641962890625
3	276	0	0	5.53999999999996	7.5110712890625
3	277	5	-10	4.84799999999996	16.9153681640625
3	278	-10	5	4.41200000000026	-8.2213505859375
3	279	0	10	4.83599999999933	-23.2506474609375
3	280	-5	5	6.11999999999989	-1.7174443359375
3	281	-10	0	6.09199999999964	6.0169306640625
3	282	-10	5	6.52800000000025	-3.0358037109375
3	283	5	-5	5.20799999999963	14.4544306640625
3	284	0	0	4.34799999999996	4.4348994140625
3	285	-5	-10	4.9399999999996	19.9036494140625
3	286	0	5	6.61200000000008	-4.4420537109375
3	287	-5	0	4.34400000000005	-0.1354130859375
3	288	5	-5	3.19200000000001	12.4329462890625
3	289	-5	0	4.39199999999983	7.5989619140625
3	290	-5	10	4.78800000000047	-12.8795537109375
3	291	10	5	4.77999999999975	-1.6295537109375
3	292	-5	-10	40.1239999999998	-1.6295537109375
3	293	5	-5	8.19200000000001	-0.1354130859375
3	294	-5	0	5.29600000000028	-11.2975224609375
3	295	5	-5	4.13200000000052	9.4446650390625
3	296	-5	10	6.59999999999945	-6.5514287109375
3	297	0	-5	6.04399999999987	5.7532587890625
3	298	-5	5	5.70800000000054	-11.2096318359375
3	299	-5	-5	4.09200000000055	5.9290400390625
3	300	-10	10	19.2599999999993	-12.9674443359375
3	301	5	0	6.53600000000006	5.40263671875
3	302	-5	-5	6.7440000000006	12.96123046875
3	303	0	-10	6.59199999999964	17.44365234375
3	304	-5	-5	4.77599999999984	12.34599609375
3	305	5	5	7.22800000000007	13.04912109375
3	306	-5	-10	6.92399999999998	19.99248046875
3	307	5	5	6.54399999999987	3.02958984375
3	308	10	-10	6.38799999999992	-1.36494140625
3	309	10	-5	6.99600000000009	-7.69306640625
3	310	-5	0	5.63600000000042	0.832324218749999
3	311	5	5	5.2559999999994	-10.76923828125
3	312	10	-10	8.17600000000039	-17.97626953125
3	313	-10	5	6.88000000000011	6.72099609375
3	314	5	-10	3.88799999999992	-4.61689453125
3	315	10	10	4.22000000000025	-11.73603515625
3	316	0	0	5.07999999999993	3.29326171875
3	317	0	-5	7.24399999999969	8.56669921875
3	318	0	5	4.47999999999956	-0.310253906250001
3	319	10	0	8.13599999999951	-3.38642578125
3	320	-10	10	6.16399999999976	-3.91376953125
3	321	10	5	6.25200000000041	9.18193359375
3	322	-5	-10	4.69200000000001	19.72880859375
3	323	0	-5	4.80799999999999	8.83037109375
3	324	-5	-10	4.72000000000025	14.01591796875
3	325	0	0	5.8159999999998	8.39091796875
3	326	0	-10	5.90799999999945	2.76591796875
3	327	0	10	6.94400000000041	2.32646484375
3	328	-5	5	7.25999999999931	5.22685546875
3	329	0	10	3.98000000000047	1.88701171875
3	330	-10	0	7.41200000000026	11.81865234375
3	331	-10	-5	9.89200000000073	18.76201171875
3	332	-5	5	8.45200000000023	4.08427734375
3	333	-5	10	8.44799999999941	-10.15400390625
3	334	-5	5	4.66399999999976	2.50224609375
3	335	-5	-5	10.3559999999998	12.17021484375
3	336	5	5	4.21999999999935	-7.78095703125
3	337	10	10	4.07999999999993	-9.09931640625
3	338	10	0	4.46800000000076	-4.61689453125
3	339	-10	-5	6.22000000000116	3.64482421875
3	340	-10	5	4.28799999999865	-4.96845703125
3	341	0	0	5.08400000000074	3.46904296875
3	342	5	-5	4.28400000000147	-6.37470703125
3	343	10	0	5.22799999999916	-11.03291015625
3	344	-10	-10	5.10000000000036	-0.134472656250001
3	345	10	-5	5.45600000000013	-12.70283203125
3	346	0	5	4.22799999999916	11.37919921875
3	347	5	-10	5.00799999999981	0.832324218749999
3	348	10	-5	4.6880000000001	-9.80244140625
3	349	5	5	5.57600000000093	-14.10908203125
3	350	-10	-5	5.97999999999956	0.217089843749999
3	351	5	5	4.26800000000003	-12.70283203125
3	352	5	-10	7.65200000000004	-14.46064453125
3	353	-5	10	4.26400000000103	16.82841796875
3	354	0	-5	4.29199999999946	-1.80439453125
3	355	10	10	5.20000000000073	-12.70283203125
3	356	10	-5	6.01200000000063	5.57841796875
3	357	5	10	6.40800000000127	-8.13251953125
3	358	5	0	3.88400000000001	4.08427734375
3	359	0	10	4.92400000000089	-9.80244140625
3	360	0	0	4.57599999999911	11.11552734375
3	361	10	-5	4.33200000000033	-5.58369140625
3	362	-10	10	5.6200000000008	13.92802734375
3	363	-5	-10	4.78399999999965	-1.18916015625
3	364	5	0	6.80400000000009	8.39091796875
3	365	10	5	3.88000000000102	-6.19892578125
3	366	-5	0	4.51200000000063	4.87529296875
3	367	10	-10	5.56399999999849	-6.63837890625
3	368	5	0	4.40799999999945	15.94951171875
3	369	-10	5	5.92400000000089	8.65458984375
3	370	-10	-5	8.39999999999964	3.90849609375
3	371	-5	5	5.28800000000047	-6.11103515625
3	372	0	-10	4.15999999999985	6.10576171875
3	373	0	10	4.9320000000007	-9.80244140625
3	374	0	0	3.85999999999876	5.13896484375
3	375	5	-10	3.42400000000089	14.63115234375
3	376	10	0	4.92400000000089	-2.85908203125
3	377	-5	-5	4.59200000000055	-10.68134765625
3	378	10	-10	5.18000000000029	8.83037109375
3	379	5	-5	4.98800000000119	-5.75947265625
3	380	-5	-10	4.96800000000076	3.11748046875
3	381	5	10	5.23999999999978	-12.87861328125
3	382	-5	5	6.6200000000008	2.41435546875
3	383	10	10	3.94800000000032	-7.69306640625
3	384	5	-5	4.19599999999991	1.44755859375
3	385	-10	5	4.59599999999955	-3.73798828125
3	386	0	-5	4.55600000000049	9.79716796875
3	387	10	0	5.57200000000012	-1.36494140625
3	388	-10	10	7.09200000000055	-7.95673828125
3	389	10	-10	6.90400000000045	-8.65986328125
3	390	-10	0	5.21600000000035	4.26005859375
3	391	-5	5	3.88000000000102	-3.38642578125
3	392	5	10	4.31999999999971	-14.81220703125
3	393	0	-5	3.57599999999911	-2.68330078125
3	394	10	5	5.53200000000106	-12.70283203125
3	395	0	-5	4.27199999999903	1.27177734375
3	396	10	5	4.3799999999992	-16.39423828125
3	397	10	10	4.3760000000002	-23.86494140625
3	398	5	-5	4.79199999999946	-4.44111328125
3	399	0	5	5.17599999999948	-9.71455078125
3	400	5	-5	5.003999999999	2.06279296875
4	1	-5	0	5.452	2.85763302364865
4	2	-10	-10	5.732	13.6681798986486
4	3	0	-5	4.51599999999999	7.77950802364865
4	4	0	10	5.64400000000001	-7.33767947635135
4	5	0	-10	5.60400000000001	5.40646114864865
4	6	0	10	14.684	-8.21658572635135
4	7	5	-10	5.76400000000001	6.37325802364865
4	8	0	0	7.81200000000001	-3.20682010135135
4	9	10	10	5.43600000000001	-12.7868982263514
4	10	10	5	8.024	-6.45877322635135
4	11	-5	0	7.56399999999999	1.71505489864865
4	12	10	10	4.35599999999999	-15.5115076013514
4	13	5	-5	1.63599999999997	-6.10721072635135
4	14	10	10	1.98399999999998	-14.9841638513514
4	15	10	0	1.97999999999996	-5.22830447635135
4	16	0	-10	1.66000000000003	5.40646114864865
4	17	-10	5	2.11599999999999	-11.9079919763514
4	18	5	0	2.41200000000003	1.18771114864865
4	19	-10	-5	1.70800000000003	7.69161739864865
4	20	10	5	4.25999999999999	-6.10721072635135
4	21	5	-10	2.66799999999995	9.62521114864865
4	22	0	-5	1.33600000000001	-0.394320101351351
4	23	-10	-10	2.98400000000004	9.09786739864865
4	24	-5	0	1.38800000000003	-2.85525760135135
4	25	10	5	2.56	-10.8533044763514
4	26	5	0	2.20800000000003	1.18771114864865
4	27	-5	10	2.012	-12.7868982263514
4	28	5	-5	3.35200000000003	9.27364864864865
4	29	-5	0	1.94	-5.66775760135135
4	30	5	5	2.20400000000001	-11.1169763513514
4	31	10	0	1.30400000000003	-0.218538851351351
4	32	10	-5	1.30799999999999	8.30685177364865
4	33	-5	5	1.23999999999995	-6.72244510135135
4	34	5	-10	1.76000000000005	8.30685177364865
4	35	-10	5	1.99199999999996	-6.89822635135135
4	36	-5	-5	1.464	9.09786739864865
4	37	5	10	1.44399999999996	-11.2927576013514
4	38	-5	0	1.81200000000001	6.63692989864865
4	39	10	-5	3.34000000000003	3.29708614864865
4	40	0	10	2.17199999999997	-7.51346072635135
4	41	0	5	1.61200000000002	1.97872677364865
4	42	10	0	2.17200000000003	6.98849239864865
4	43	-10	-10	2.00800000000004	13.1408361486486
4	44	5	5	1.368	-3.55838260135135
4	45	5	10	2.464	-9.79861697635135
4	46	0	5	1.78399999999999	0.836148648648649
4	47	0	-10	0.548000000000002	12.0861486486486
4	48	-10	-5	1.27999999999997	0.220914273648649
4	49	-5	10	1.18399999999997	-10.0622888513514
4	50	10	0	1.55600000000004	1.71505489864865
4	51	-10	10	1.78800000000001	-10.4138513513514
4	52	-10	5	3.39599999999996	4.79122677364865
4	53	5	-10	1.50400000000002	13.0529455236486
4	54	-5	0	1.20400000000006	0.836148648648649
4	55	0	5	0.399999999999977	-4.61307010135135
4	56	-10	0	1.83199999999999	2.06661739864865
4	57	-5	-5	0.808000000000106	8.30685177364865
4	58	0	-10	1.84799999999996	12.0861486486486
4	59	-10	-5	1.25999999999999	-0.0427576013513513
4	60	5	5	3.50800000000004	-8.39236697635135
4	61	5	-10	3.18399999999997	8.74630489864865
4	62	-10	5	3.68399999999997	-4.70096072635135
4	63	10	0	2.23200000000008	7.51583614864865
4	64	10	-10	5.40800000000002	8.74630489864865
4	65	-5	-5	2.68399999999997	4.52755489864865
4	66	-10	5	2.43600000000004	-8.48025760135135
4	67	10	0	1.89999999999998	-0.921663851351351
4	68	0	10	4.20399999999995	-12.0837732263514
4	69	-5	-10	2.404	11.0314611486486
4	70	-10	5	3.18399999999997	-9.09549197635135
4	71	5	-5	1.99199999999996	9.80099239864865
4	72	0	-10	0.768000000000029	11.7345861486486
4	73	10	5	0.607999999999947	-8.39236697635135
4	74	5	-5	2.84399999999994	2.50607052364865
4	75	5	-10	1.96799999999996	12.2619298986486
4	76	-5	5	1.78800000000001	-8.83182010135135
4	77	10	-5	4.64800000000002	4.08810177364865
4	78	5	10	3.32399999999996	-7.60135135135135
4	79	0	-10	3.56399999999996	5.93380489864865
4	80	-10	0	2.572	-5.93142947635135
4	81	10	-5	3.21600000000001	5.84591427364865
4	82	5	-10	1.85199999999998	13.4045080236486
4	83	5	-5	1.83199999999999	1.01192989864865
4	84	0	0	1.10400000000004	-2.32791385135135
4	85	-5	-10	2.03200000000004	8.48263302364865
4	86	0	-5	1.95600000000002	1.18771114864865
4	87	-10	-10	1.46399999999994	13.1408361486486
4	88	5	5	1.404	-3.20682010135135
4	89	-10	-10	1.22799999999995	9.62521114864865
4	90	5	5	1.65999999999997	-3.47049197635135
4	91	-10	-5	1.32799999999997	9.09786739864865
4	92	5	0	0.515999999999963	0.924039273648649
4	93	5	5	2.21600000000001	-9.18338260135135
4	94	0	10	2.12	-18.4997888513514
4	95	-10	0	3.33199999999999	1.53927364864865
4	96	-10	-10	1.53999999999996	11.6466955236486
4	97	5	5	0.335999999999899	-4.43728885135135
4	98	10	-5	1.2879999999999	3.29708614864865
4	99	10	-10	1.43200000000002	12.7892736486486
4	100	-5	10	2.02800000000002	-12.1716638513514
4	101	10	5	1.03199999999993	-5.22830447635135
4	102	10	0	0.676000000000045	2.85763302364865
4	103	5	-10	0.527999999999906	15.6896642736486
4	104	10	5	0.768000000000029	-5.66775760135135
4	105	-5	10	0.676000000000045	-15.0720544763514
4	106	0	5	1.69599999999991	-4.52517947635135
4	107	0	-5	1.42399999999998	6.54903927364865
4	108	-10	0	0.888000000000034	-3.03103885135135
4	109	-5	5	1.91999999999996	-10.5896326013514
4	110	10	0	1.38	0.308804898648649
4	111	5	10	7.26799999999992	-14.8083826013514
4	112	-5	5	1.15599999999995	-3.06361607142857
4	113	-5	0	1.14400000000001	5.90122767857143
4	114	-5	-10	1.8159999999998	11.7020089285714
4	115	-5	10	2.75999999999999	-6.40345982142857
4	116	5	0	1.22000000000003	7.30747767857143
4	117	-5	5	1.7360000000001	-4.20619419642857
4	118	0	-5	1.15200000000004	10.6473214285714
4	119	-10	5	1.51600000000008	-3.50306919642857
4	120	-10	0	0.288000000000011	6.42857142857143
4	121	-5	-5	1.22400000000016	12.5809151785714
4	122	0	0	1.27999999999997	2.73716517857143
4	123	-10	5	1.77599999999984	-7.19447544642857
4	124	0	10	1.63200000000006	-13.5226004464286
4	125	0	-10	2.11199999999985	12.5809151785714
4	126	5	0	2.3280000000002	0.0125558035714286
4	127	-5	10	1.39200000000005	-10.7979910714286
4	128	0	-5	2.0440000000001	8.09849330357143
4	129	10	0	1.76800000000003	-1.13002232142857
4	130	-5	5	1.81600000000003	-8.42494419642857
4	131	-5	-10	2.22399999999993	12.5809151785714
4	132	0	0	1.38000000000011	2.91294642857143
4	133	-5	-10	1.46400000000017	18.9969308035714
4	134	10	10	1.37599999999998	-8.51283482142857
4	135	0	-5	1.32799999999997	10.8231026785714
4	136	-5	0	2.34400000000005	2.12193080357143
4	137	-5	10	1.83200000000011	-6.93080357142857
4	138	0	-5	2.55199999999991	9.50474330357143
4	139	0	0	1.52399999999989	2.29771205357143
4	140	-5	10	1.53199999999993	-4.64564732142857
4	141	0	-10	0.968000000000075	13.7234933035714
4	142	-5	-5	15.096	3.79185267857143
4	143	5	10	2.84000000000015	-21.7843191964286
4	144	-10	-10	4.34000000000015	5.37388392857143
4	145	-10	10	2.9559999999999	-10.9737723214286
4	146	10	5	1.12000000000012	-4.38197544642857
4	147	-10	-5	2.81600000000003	5.72544642857143
4	148	0	0	0.744000000000142	-4.29408482142857
4	149	0	-5	0.663999999999987	3.52818080357143
4	150	5	10	1.66800000000012	-13.1710379464286
4	151	10	5	0.552000000000135	-4.03041294642857
4	152	0	0	1.57600000000002	1.15513392857143
4	153	0	5	0.984000000000151	-7.10658482142857
4	154	0	-5	0.324000000000069	2.64927455357143
4	155	0	-10	0.375999999999976	10.9988839285714
4	156	0	-5	29.4359999999999	-0.866350446428571
4	157	0	5	1.98000000000002	-11.0616629464286
4	158	-5	-10	3.48000000000002	10.8231026785714
4	159	-10	10	1.952	-10.6222098214286
4	160	0	5	2.16000000000008	-4.38197544642857
4	161	10	10	2.00800000000004	-9.74330357142857
4	162	-5	-5	3.64799999999991	6.78013392857143
4	163	5	0	2.06799999999998	-3.85463169642857
4	164	10	10	2.11599999999999	-17.0382254464286
4	165	-5	-5	2.22000000000003	6.51646205357143
4	166	10	-10	1.80400000000009	8.88950892857143
4	167	-5	-5	2.05200000000013	-0.690569196428571
4	168	10	0	1.96400000000017	-10.0948660714286
4	169	-5	-5	1.75600000000009	8.18638392857143
4	170	10	0	1.85599999999999	-3.67885044642857
4	171	-5	-10	2.57600000000002	11.7898995535714
4	172	0	5	2.33600000000001	-9.56752232142857
4	173	-10	-5	3.69600000000014	12.1414620535714
4	174	-10	5	3.19599999999991	-3.23939732142857
4	175	10	0	2.16800000000012	2.82505580357143
4	176	10	10	3.49600000000009	-15.7198660714286
4	177	10	-10	4.39199999999983	8.36216517857143
4	178	10	-5	3.1400000000001	-6.75502232142857
4	179	10	-10	5.63199999999983	2.20982142857143
4	180	5	10	3.77999999999997	-10.2706473214286
4	181	0	-10	4.404	7.57114955357143
4	182	-5	0	5.03599999999983	-0.866350446428571
4	183	0	-5	2.02399999999989	5.46177455357143
4	184	-5	5	3.25199999999995	-5.61244419642857
4	185	-10	10	2.44799999999987	-9.12806919642857
4	186	-10	0	3.42799999999988	-0.602678571428571
4	187	5	-5	0.659999999999854	7.74693080357143
4	188	0	5	0.884000000000015	-8.60072544642857
4	189	-10	10	5.7199999999998	-15.3683035714286
4	190	10	-10	2.21199999999999	14.8660714285714
4	191	5	10	2.71600000000035	-8.86439732142857
4	192	5	-10	2.48399999999992	5.19810267857143
4	193	0	0	1.16800000000012	-1.83314732142857
4	194	5	-10	2.69599999999991	10.2957589285714
4	195	10	-5	4.56400000000031	-1.30580357142857
4	196	5	5	2.06799999999998	-9.36160714285714
4	197	-5	0	1.96800000000007	8.65597098214286
4	198	-10	5	1.952	-4.96707589285714
4	199	0	-5	2.07600000000002	8.74386160714286
4	200	5	10	2.19999999999993	-8.04324776785714
4	201	5	-10	2.41599999999994	13.0505022321429
4	202	-10	0	1.37599999999998	-0.220982142857143
4	203	5	10	2.44799999999998	-9.18582589285714
4	204	-5	-5	1.76400000000001	7.24972098214286
4	205	5	5	1.524	-6.98856026785714
4	206	0	0	1.43599999999992	0.833705357142857
4	207	0	-5	1.60000000000002	9.35909598214286
4	208	0	10	1.58000000000004	-10.5920758928571
4	209	10	-5	2.12	4.17354910714286
4	210	5	5	2.80399999999997	-8.04324776785714
4	211	0	-5	1.76799999999992	8.39229910714286
4	212	0	5	2.78399999999999	-3.03348214285714
4	213	5	10	2.20399999999995	-13.4045758928571
4	214	5	0	1.37200000000007	3.11886160714286
4	215	10	-10	2.26800000000003	12.0837053571429
4	216	-10	10	3.18400000000008	-9.09793526785714
4	217	10	-5	9.08400000000006	6.01925223214286
4	218	0	0	5.72400000000016	-6.90066964285714
4	219	10	10	2.85599999999999	-15.1623883928571
4	220	10	-10	2.16399999999999	8.65597098214286
4	221	0	10	3.20399999999995	-8.57059151785714
4	222	-5	5	1.63599999999997	-1.09988839285714
4	223	10	10	1.60799999999995	-9.44949776785714
4	224	5	-5	1.4079999999999	5.75558035714286
4	225	-10	-10	1.3599999999999	14.6325334821429
4	226	-5	5	2.20000000000005	-4.61551339285714
4	227	5	10	1.46399999999994	-11.9983258928571
4	228	-5	5	1.36000000000013	-2.33035714285714
4	229	-5	-5	1.72400000000016	12.6110491071429
4	230	5	5	1.47199999999998	-0.748325892857143
4	231	5	-10	1.06400000000008	12.1715959821429
4	232	5	10	1.91599999999994	-6.98856026785714
4	233	5	5	1.20399999999995	2.67940848214286
4	234	10	-5	1.61599999999999	12.7868303571429
4	235	-10	-10	2.58799999999997	20.8727678571429
4	236	0	10	4.27999999999997	-7.42801339285714
4	237	5	-5	1.49599999999987	9.35909598214286
4	238	-10	0	2.87199999999984	-0.133091517857143
4	239	10	-5	7.01600000000008	-4.70340401785714
4	240	-5	10	2.94800000000009	-14.6350446428571
4	241	5	-5	2.82399999999984	9.88643973214286
4	242	-10	-10	1.82799999999997	12.9626116071429
4	243	10	10	2.96800000000007	-8.30691964285714
4	244	5	-5	1.96399999999994	9.18331473214286
4	245	-5	0	1.62799999999993	-0.748325892857143
4	246	10	-10	3.84400000000005	8.21651785714286
4	247	5	0	2.68000000000006	-5.67020089285714
4	248	10	-10	2.07600000000002	4.52511160714286
4	249	10	5	2.05600000000004	-8.48270089285714
4	250	-10	-10	2.97199999999998	8.65597098214286
4	251	10	-5	4.22800000000007	1.27315848214286
4	252	5	-10	4.72399999999993	5.66768973214286
4	253	0	10	3.44399999999996	-9.18582589285714
4	254	10	0	1.76800000000003	5.31612723214286
4	255	10	10	2.06399999999985	-11.9983258928571
4	256	-5	0	2.22800000000007	5.75558035714286
4	257	-10	-10	2.09999999999991	13.9294084821429
4	258	-10	5	1.67600000000016	-0.924107142857143
4	259	-10	10	2.51199999999994	-6.28543526785714
4	260	0	5	2.00800000000004	-4.96707589285714
4	261	-5	-5	0.751999999999953	8.39229910714286
4	262	-10	0	1.52399999999989	0.218470982142857
4	263	5	-10	1.81600000000003	11.2047991071429
4	264	10	5	2.85599999999999	-6.72488839285714
4	265	5	0	1.84000000000015	1.80050223214286
4	266	-10	10	2.42399999999998	-12.4377790178571
4	267	5	0	1.49199999999996	-0.660435267857143
4	268	10	-5	1.81600000000003	5.14034598214286
4	269	-10	-10	1.62000000000012	12.9626116071429
4	270	5	0	1.46400000000017	0.218470982142857
4	271	5	5	1.5440000000001	-8.39481026785714
4	272	0	10	1.57999999999993	-13.2287946428571
4	273	5	-10	2.12799999999993	4.52511160714286
4	274	-10	-5	1.76800000000003	-0.924107142857143
4	275	0	-10	2.61200000000008	11.9958147321429
4	276	-10	-5	2.72800000000007	0.570033482142857
4	277	5	0	2.07200000000012	-6.02176339285714
4	278	0	10	2.38399999999979	-12.2619977678571
4	279	10	5	1.74000000000001	-7.77957589285714
4	280	10	0	1.9559999999999	2.76729910714286
4	281	5	10	2.81600000000003	-6.63699776785714
4	282	10	-10	2.89200000000005	5.40401785714286
4	283	-10	5	2.6880000000001	-6.98856026785714
4	284	10	10	2.38799999999992	-11.9983258928571
4	285	5	-5	3.61999999999989	2.67940848214286
4	286	5	-10	2.03600000000006	7.95284598214286
4	287	0	5	2.98000000000002	-4.00027901785714
4	288	10	0	1.78400000000011	0.218470982142857
4	289	0	-10	2.64800000000014	6.63448660714286
4	290	10	5	3.7639999999999	-5.40652901785714
4	291	-10	-5	4.22400000000016	6.37081473214286
4	292	-5	10	3.51999999999998	-5.58231026785714
4	293	0	0	2.19999999999982	1.36104910714286
4	294	10	5	2.37200000000007	-5.75809151785714
4	295	-5	10	6.10400000000004	-17.0080915178571
4	296	-5	-10	6.92399999999998	4.78878348214286
4	297	0	0	2.49199999999996	-0.748325892857143
4	298	-10	-10	5.26400000000012	6.28292410714286
4	299	10	10	2.62400000000002	-9.71316964285714
4	300	-10	-5	3.77599999999984	8.48018973214286
4	301	10	10	2.33600000000024	-16.22724609375
4	302	0	-5	2.28800000000001	6.44853515625
4	303	-5	10	1.71599999999989	-11.39326171875
4	304	-10	-5	1.93200000000024	10.75517578125
4	305	-5	-10	2.15599999999995	3.37236328125
4	306	-5	-5	1.33199999999988	0.82353515625
4	307	-5	-10	1.03200000000015	8.99736328125
4	308	-10	0	1.78400000000011	-4.80146484375
4	309	-10	-10	1.7199999999998	10.49150390625
4	310	0	10	3.25199999999995	-9.45966796875
4	311	10	-10	2.36400000000003	8.82158203125
4	312	10	-5	1.6279999999997	-1.19794921875
4	313	-5	-10	1.90800000000036	6.18486328125
4	314	-5	0	2.58400000000029	-4.97724609375
4	315	10	-5	1.36000000000013	3.81181640625
4	316	10	-10	1.48000000000002	7.06376953125
4	317	-5	5	2.20800000000008	-2.16474609375
4	318	-10	10	2.02399999999989	-14.64521484375
4	319	5	0	1.43600000000015	-1.46162109375
4	320	5	-5	1.55600000000004	4.69072265625
4	321	-10	10	3.34799999999996	-8.22919921875
4	322	-10	0	1.98000000000002	4.42705078125
4	323	-5	5	2.33599999999979	-3.92255859375
4	324	10	10	2.25199999999995	-13.85419921875
4	325	-10	5	1.37599999999975	-7.61396484375
4	326	0	-10	2.80799999999999	8.55791015625
4	327	10	0	1.91599999999971	-4.97724609375
4	328	0	-10	2.12800000000016	7.59111328125
4	329	-10	-5	1.56399999999985	-0.75849609375
4	330	-10	0	1.51999999999998	-6.82294921875
4	331	-5	5	1.86400000000003	-11.12958984375
4	332	-5	10	2.03999999999996	-20.35810546875
4	333	10	5	2.30799999999999	-3.04365234375
4	334	5	-5	1.64800000000014	10.49150390625
4	335	-5	-10	2.74400000000014	14.27080078125
4	336	5	5	2.55600000000004	-2.69208984375
4	337	0	0	1.34799999999996	3.98759765625
4	338	-10	10	4.53999999999996	-9.10810546875
4	339	-10	-5	2.02399999999989	7.50322265625
4	340	-10	0	1.61200000000008	0.55986328125
4	341	-10	10	2.17200000000003	-11.21748046875
4	342	10	-10	3.02399999999989	9.70048828125
4	343	5	0	2.72800000000007	3.10869140625
4	344	-10	-5	2.06399999999985	12.16142578125
4	345	-10	10	3.17599999999993	-5.76826171875
4	346	10	-10	2.95600000000013	11.98564453125
4	347	-10	0	1.57999999999993	4.51494140625
4	348	10	5	2.41600000000017	-4.09833984375
4	349	0	10	2.59999999999991	-8.31708984375
4	350	0	5	1.77599999999984	-4.88935546875
4	351	-5	-5	1.86400000000003	12.24931640625
4	352	-5	5	2.75600000000031	-0.75849609375
4	353	0	-10	1.65200000000004	12.24931640625
4	354	0	0	1.33600000000024	2.22978515625
4	355	-10	-5	1.52400000000034	6.97587890625
4	356	5	5	2.26399999999967	-5.50458984375
4	357	10	-5	2.13200000000006	11.63408203125
4	358	-10	5	1.76399999999967	-3.57099609375
4	359	-10	10	1.65200000000004	-11.30537109375
4	360	0	0	1.80800000000045	5.13017578125
4	361	-5	10	1.74800000000005	-7.87763671875
4	362	-5	-5	3.11999999999989	3.46025390625
4	363	-5	5	2.84400000000005	-5.68037109375
4	364	5	0	1.58399999999983	-2.51630859375
4	365	5	5	2	-6.64716796875
4	366	5	10	1.94800000000032	-13.41474609375
4	367	-5	0	1.92800000000034	-1.02216796875
4	368	0	10	4.8760000000002	-12.09638671875
4	369	-10	-5	3.49600000000009	-1.37373046875
4	370	0	0	1.904	1.08720703125
4	371	0	5	2.40000000000009	-4.27412109375
4	372	0	10	2.17599999999993	-12.44794921875
4	373	10	-10	2.95599999999968	8.11845703125
4	374	10	5	2.89600000000019	-5.76826171875
4	375	-10	0	2.33199999999988	-1.46162109375
4	376	5	-5	5.42799999999988	5.83330078125
4	377	0	-10	2.07999999999993	11.28251953125
4	378	-10	5	2.36400000000003	-8.58076171875
4	379	-10	10	2.04799999999977	-15.17255859375
4	380	0	5	3.28800000000001	-10.33857421875
4	381	5	0	2.67599999999993	2.49345703125
4	382	-5	-10	10.7199999999998	14.27080078125
4	383	5	-5	8.35199999999986	3.37236328125
4	384	-5	-10	2.56799999999976	10.75517578125
4	385	5	-5	2.59999999999991	7.41533203125
4	386	-5	0	2.36000000000013	0.91142578125
4	387	0	5	2.34799999999996	-4.18623046875
4	388	-10	10	2.94799999999987	-10.07490234375
4	389	-5	5	2.65999999999985	2.93291015625
4	390	5	10	2.35599999999977	-8.75654296875
4	391	-10	-10	2.99200000000019	16.20439453125
4	392	-10	0	2.51600000000008	2.49345703125
4	393	-5	-10	3.1880000000001	16.73173828125
4	394	-5	10	3.24400000000014	-4.01044921875
4	395	-5	-5	3.40000000000009	11.19462890625
4	396	10	10	2.57999999999993	-6.82294921875
4	397	-10	5	2.24000000000024	-1.98896484375
4	398	-5	0	2.91200000000026	6.18486328125
4	399	-5	-10	3.54799999999977	19.28056640625
4	400	-5	10	4.36000000000013	-6.03193359375
5	1	-10	5	30.596	-12.8585642688679
5	2	-10	0	12.256	-14.2648142688679
5	3	10	10	17.092	-21.6476267688679
5	4	10	-10	22.06	32.7566701061321
5	5	-10	5	9.988	-6.70622051886792
5	6	-5	0	9.08799999999999	8.67463885613208
5	7	-10	10	9.732	-24.5480173938679
5	8	5	-10	8.08799999999999	30.0320607311321
5	9	0	0	8.67200000000003	-8.46403301886792
5	10	-5	5	9.54400000000004	-30.0851267688679
5	11	-10	0	11.288	-1.43278301886792
5	12	5	5	8	-14.9679392688679
5	13	-10	-10	9.39999999999998	35.0418263561321
5	14	10	-5	7.93200000000002	13.3328419811321
5	15	-5	0	7.23599999999999	-4.77262676886792
5	16	0	-10	9.62799999999999	26.4285451061321
5	17	0	5	7.35600000000005	-37.8195017688679
5	18	-10	-5	7.08000000000004	27.3074513561321
5	19	10	-10	9.45999999999998	46.1160451061321
5	20	0	-5	8.97999999999996	-0.993329893867924
5	21	0	-10	6.23599999999999	34.6902638561321
5	22	-10	-5	16.604	3.48909198113208
5	23	5	0	7.53200000000004	-16.9015330188679
5	24	0	-10	11.264	5.33479510613208
5	25	-10	0	11.828	-16.6378611438679
5	26	5	-10	7.05999999999995	22.9129201061321
5	27	-10	5	7.90800000000002	-15.8468455188679
5	28	10	10	8.25599999999997	-29.9093455188679
5	29	10	-5	9.18799999999999	26.6043263561321
5	30	10	5	7.88800000000003	-16.2862986438679
5	31	-5	10	5.62800000000004	-35.1827830188679
5	32	5	0	7.82800000000009	5.33479510613208
5	33	-10	-5	6.48000000000002	28.4500294811321
5	34	10	-10	10.38	42.5125294811321
5	35	-5	10	8.84799999999996	-43.9718455188679
5	36	-5	5	5.476	-21.8234080188679
5	37	5	-5	7.65999999999997	37.5906544811321
5	38	-10	-10	9.63600000000008	60.6179982311321
5	39	10	10	6.5	-36.6769236438679
5	40	10	-10	8.90800000000002	26.6922169811321
5	41	-10	10	8.55200000000002	-35.0948923938679
5	42	-10	0	8.596	8.85042010613208
5	43	-5	10	8.63199999999995	-31.3155955188679
5	44	0	0	9.24400000000003	7.26838885613208
5	45	5	5	5.14799999999991	-28.1515330188679
5	46	5	-10	41.264	42.6883107311321
5	47	10	0	7.06399999999996	-7.14567364386792
5	48	5	10	9.05600000000004	-36.4132517688679
5	49	-5	5	5.84799999999996	-22.1749705188679
5	50	0	-10	9.52800000000002	17.3758107311321
5	51	-5	-5	7.77999999999997	-3.10270489386792
5	52	10	10	9.31200000000001	-40.3683298938679
5	53	10	-10	18.8919999999999	25.4617482311321
5	54	0	0	6.51999999999998	1.82681837979094
5	55	0	-10	11.3	13.6041621297909
5	56	-10	10	10.0040000000001	-17.1575566202091
5	57	10	-5	9.904	10.7037715047909
5	58	-10	-10	7.02399999999989	29.4244746297909
5	59	10	0	10.8319999999999	5.07877150479094
5	60	5	-10	14.6800000000001	23.7115840047909
5	61	-10	10	7.30400000000009	-35.7903691202091
5	62	-10	-5	7.31999999999994	14.8346308797909
5	63	5	0	8.88799999999992	-10.2141972452091
5	64	0	-10	10.4720000000002	37.9498652547909
5	65	10	5	13.232	-31.2200566202091
5	66	5	10	10.2239999999999	-36.5813847452091
5	67	-10	5	9.88799999999992	-22.0794316202091
5	68	0	0	9.53600000000006	-10.7415409952091
5	69	-10	-10	14.5519999999999	17.9986933797909
5	70	-5	-5	11.6279999999999	3.05728712979094
5	71	-10	-10	8.5	15.3619746297909
5	72	-5	5	10.0360000000001	-21.9036503702091
5	73	10	10	10.1079999999999	-15.2370630988676
5	74	10	5	8.0920000000001	-1.7019068488676
5	75	-5	0	10.3720000000001	10.5148900261324
5	76	10	-5	16.9960000000001	-0.383547473867596
5	77	5	5	11.8800000000001	-12.7761255988676
5	78	-10	-5	10.9839999999999	13.4152806511324
5	79	10	5	9.29600000000005	-13.0397974738676
5	80	-10	10	16.6000000000001	-26.3991724738676
5	81	10	5	11.8319999999999	-2.9323755988676
5	82	5	-10	17.6439999999998	18.0734837761324
5	83	-5	0	8.4680000000003	-0.471438098867596
5	84	5	-10	16.3399999999997	20.1828587761324
5	85	5	-5	7.76400000000012	1.7258275261324
5	86	-5	-10	8.36000000000013	8.9328587761324
5	87	-10	10	19.1799999999998	-44.7683130988676
5	88	5	-10	9.4079999999999	23.0832494011324
5	89	-10	0	5.80400000000009	-3.3718287238676
5	90	5	-5	7.70000000000027	14.5578587761324
5	91	-5	10	13.04	-21.3015162238676
5	92	0	-5	13.3959999999997	11.7453587761324
5	93	-10	5	9.94399999999996	-2.4050318488676
5	94	-10	10	7.86799999999994	-19.9831568488676
5	95	-10	-5	8.53600000000006	25.3684056511324
5	96	-5	0	6.18399999999974	-0.0319849738675959
5	97	-10	-10	6.67999999999984	23.9621556511324
5	98	-10	10	5.88400000000001	-21.4772974738676
5	99	-10	-10	8.50399999999991	23.2590306511324
5	100	0	10	11.924	-20.2468287238676
5	101	-5	-10	10.3599999999997	26.9504369011324
5	102	0	0	11.232	-3.1081568488676
5	103	-5	-10	7.86800000000039	34.9772727272727
5	104	0	-5	5.27200000000039	10.8952414772727
5	105	5	5	6.29600000000028	-18.5481178977273
5	106	-10	-5	6.07600000000002	7.81906960227273
5	107	5	-10	8.44000000000005	27.5065696022727
5	108	-5	5	6.39600000000019	-19.0754616477273
5	109	-10	0	9.07200000000012	5.09446022727273
5	110	-10	5	8.52399999999989	-27.0735085227273
5	111	10	-5	8.26800000000003	13.9714133522727
5	112	0	10	9.88000000000011	-28.2160866477273
5	113	10	-10	7.57999999999993	15.5534446022727
5	114	10	0	10.54	-15.7356178977273
5	115	-5	-10	10.076	33.4831321022727
5	116	-5	0	8.46399999999994	-0.969992897727269
5	117	0	10	10.9719999999998	-33.0500710227273
5	118	5	-5	8.08799999999974	28.0339133522727
5	119	10	10	8.16399999999976	-37.3567116477273
5	120	-5	5	11.8119999999999	-19.2512428977273
5	121	0	0	8.55600000000004	9.92844460227273
5	122	-5	-5	8.97600000000011	31.1979758522727
5	123	-5	10	10.1399999999999	-14.5051491477273
5	124	5	5	6.71599999999989	13.2682883522727
5	125	10	0	11.3919999999998	-6.15553977272727
5	126	-10	5	6.68799999999965	-31.8196022727273
5	127	5	0	7.89199999999983	-2.90358664772727
5	128	5	10	7.01600000000008	-32.1711647727273
5	129	10	-5	8.95600000000013	26.8913352272727
5	130	-5	5	7.90000000000009	-7.47389914772727
5	131	0	0	6.01999999999998	14.4987571022727
5	132	-10	10	9.04399999999987	-42.1028053977273
5	133	-5	5	7.55600000000004	-4.39772727272727
5	134	0	-5	9.80799999999999	19.5964133522727
5	135	10	10	7.79999999999973	-34.2805397727273
5	136	-5	-5	5.68399999999974	21.6178977272727
5	137	10	5	7.24400000000014	-1.76100852272727
5	138	0	10	6.60400000000027	-36.0383522727273
5	139	0	0	8.74000000000024	7.37961647727273
5	140	-10	5	3.96000000000004	-6.24343039772727
5	141	5	-10	12.248	41.5690696022727
5	142	0	0	13.8359999999998	-7.29811789772727
5	143	-5	5	11.0279999999998	-22.8547585227273
5	144	-10	10	9.09999999999991	-24.9641335227273
5	145	10	5	7.24399999999969	0.787819602272731
5	146	0	10	15.1199999999999	-19.4270241477273
5	147	10	5	5.9640000000004	11.5983664772727
5	148	10	-5	12.3800000000001	25.3971946022727
5	149	0	-10	10.7080000000001	53.7858664772727
5	150	0	0	7.30799999999999	1.31516335227273
5	151	0	10	11.6240000000003	-23.4699928977273
5	152	-10	-5	5.32799999999997	24.4303977272727
5	153	5	-10	12.7039999999997	54.5768821022727
5	154	5	-5	6.34400000000005	24.2546164772727
5	155	-5	10	7.10399999999981	-29.5344460227273
5	156	-5	0	7.56799999999976	14.5866477272727
5	157	0	10	10.3879999999999	-27.3371803977273
5	158	0	-5	5.02800000000025	0.341154399671054
5	159	0	-10	4.92399999999998	17.5677168996711
5	160	-10	-5	9.88800000000083	6.84506064967105
5	161	-10	-10	6.11200000000008	24.0716231496711
5	162	-5	10	5.96000000000004	-30.6842362253289
5	163	0	-5	5.20800000000054	15.1946700246711
5	164	10	10	6.83200000000033	-28.3990799753289
5	165	-10	0	6.94800000000032	0.429045024671054
5	166	5	10	6.83600000000024	-34.8150956003289
5	167	10	5	8.34000000000015	12.2942793996711
5	168	10	-10	7.27599999999984	38.6614668996711
5	169	10	-5	7.75999999999931	15.1946700246711
5	170	-10	5	6.34799999999996	-26.0260331003289
5	171	5	-5	8.41600000000017	7.89974814967105
5	172	5	0	5.47199999999975	-10.1178299753289
5	173	10	5	5.11200000000008	-27.7838456003289
5	174	10	-5	6.1239999999998	16.5130293996711
5	175	10	-10	6.34400000000005	35.2337325246711
5	176	-5	10	6.41600000000017	-9.06314247532895
5	177	5	-5	7.65200000000004	5.61459189967105
5	178	-10	5	8.03200000000015	-21.1041581003289
5	179	10	0	8.26000000000022	4.47201377467105
5	180	5	10	5.93599999999969	-33.3209549753289
5	181	-10	-5	6.55600000000049	10.2727950246711
5	182	-10	0	7.72399999999925	2.09896689967105
5	183	0	-5	4.46399999999994	24.5110762746711
5	184	-10	0	4.62400000000071	0.516935649671054
5	185	-10	-10	3.92799999999988	31.0149825246711
5	186	10	5	5.13199999999961	-27.1686112253289
5	187	-10	10	9.07200000000012	-35.7818924753289
5	188	5	-5	5.38400000000001	14.1399825246711
5	189	0	5	6.20399999999972	-9.67837685032895
5	190	5	0	9.01999999999953	-4.05337685032895
5	191	-5	-5	4.82400000000052	22.2259200246711
5	192	10	5	4.72800000000007	-23.3014237253289
5	193	-5	0	6.57199999999921	6.75717002467105
5	194	10	-10	5.59600000000046	32.7727950246711
5	195	-10	0	4.77599999999984	-1.76822060032895
5	196	0	-10	9.39599999999973	35.2337325246711
5	197	5	0	3.65200000000004	2.62631064967105
5	198	10	5	4.49600000000009	-17.5885331003289
5	199	10	10	5.60399999999936	-32.2662674753289
5	200	-5	5	5.80799999999999	-14.4244706003289
5	201	10	0	5.96000000000004	6.22982627467105
5	202	-10	10	7.96399999999994	-25.3229081003289
5	203	-5	-5	6.48800000000028	12.2063887746711
5	204	-10	-10	5.03200000000015	34.8821700246711
5	205	-10	0	5.59599999999955	-0.625642475328946
5	206	0	5	4.6239999999998	-17.6764237253289
5	207	0	-10	6.31999999999971	23.1048262746711
5	208	-10	5	5.63200000000052	-22.7740799753289
5	209	-10	-5	4.08799999999974	18.1829512746711
5	210	0	5	4.73199999999997	-17.3248612253289
5	211	10	-10	8.19999999999982	34.7063887746711
5	212	-5	0	5.46399999999994	-0.449861225328946
5	213	-5	10	7.01999999999953	-29.1900956003289
5	214	10	0	8.50399999999991	-8.97525185032895
5	215	5	10	4.45599999999922	-38.1549393503289
5	216	10	-5	4.95600000000013	20.8196700246711
5	217	10	0	4.85199999999986	-10.9088456003289
5	218	10	10	6.06800000000021	-33.2330643503289
5	219	5	-10	6.14800000000014	28.8177168996711
5	220	-5	5	7.34000000000015	-4.40493935032895
5	221	-5	-10	5.86799999999948	39.7161543996711
5	222	5	-5	4.27999999999975	22.6653731496711
5	223	-10	10	4.02800000000025	-22.5104081003289
5	224	-5	-10	5.93599999999969	33.8274825246711
5	225	-10	-5	3.88799999999992	19.6770918996711
5	226	0	0	5.52000000000044	-3.26236122532895
5	227	0	-5	4.66399999999976	-7.30532997532895
5	228	-10	0	3.50400000000081	-19.6979081003289
5	229	-10	-5	4.83199999999943	31.2786543996711
5	230	0	5	5.97199999999975	-15.8307206003289
5	231	5	10	6.69200000000001	-44.3072831003289
5	232	5	-10	6.49600000000009	19.6770918996711
5	233	-5	5	12.4879999999994	-18.9947831003289
5	234	10	10	6.22800000000007	-44.2988954741379
5	235	-5	-5	4.1880000000001	22.4979795258621
5	236	-10	5	4.82800000000043	-21.7110048491379
5	237	-5	-10	7.24399999999969	24.8710264008621
5	238	0	5	4.84799999999996	-11.7793642241379
5	239	-10	0	6.82799999999952	3.16204202586207
5	240	0	10	4.53200000000015	-35.4219423491379
5	241	5	0	3.73599999999988	9.13860452586207
5	242	0	-10	4.14399999999932	31.3749326508621
5	243	-5	0	5.55599999999959	0.788995150862072
5	244	-5	5	6.80799999999999	-10.7246767241379
5	245	5	-5	6.15200000000004	20.0370420258621
5	246	-5	-10	6.4360000000006	39.6366514008621
5	247	5	0	5.26799999999912	-1.75983297413793
5	248	5	-5	6.10000000000036	-7.29694234913793
5	249	-5	10	8.12800000000061	-38.9375673491379
5	250	5	-10	5.32400000000052	24.6073545258621
5	251	-5	0	8.32400000000052	11.4237607758621
5	252	-5	-5	4.0639999999994	26.3651670258621
5	253	-10	5	5.41600000000017	-15.2070985991379
5	254	10	-10	5.4320000000007	27.4198545258621
5	255	0	10	4.27199999999993	-20.3926454741379
5	256	5	-5	5.52800000000025	22.1464170258621
5	257	0	-10	5.24399999999969	44.2948545258621
5	258	-5	10	5.27999999999975	-25.4024110991379
5	259	0	5	5.13199999999961	-5.80280172413793
5	260	5	-10	5.72800000000007	31.3749326508621
5	261	0	5	7.11599999999999	-5.89069234913793
5	262	-5	-10	6.10800000000017	33.7479795258621
5	263	5	5	3.60800000000017	-11.3399110991379
5	264	0	10	4.71599999999944	-35.1582704741379
5	265	5	5	6.1880000000001	-11.4278017241379
5	266	-10	-10	4.55599999999959	34.8905576508621
5	267	10	0	5.43599999999969	10.3690732758621
5	268	0	10	5.74799999999959	-38.8496767241379
5	269	10	-10	5.53999999999996	36.1210264008621
5	270	10	0	7.02800000000025	-11.2520204741379
5	271	5	-5	3.90000000000055	-7.12116109913793
5	272	0	5	5.02000000000044	-29.3574892241379
5	273	-5	-5	4.11999999999989	11.5116514008621
5	274	-5	5	4.24799999999959	-13.0098329741379
5	275	0	10	5.09199999999964	-32.8731142241379
5	276	0	-5	8.01600000000053	18.3671201508621
5	277	-5	-10	4.51999999999953	33.8358701508621
5	278	5	10	4.46399999999994	-24.1719423491379
5	279	0	-5	6.64799999999923	22.0585264008621
5	280	5	0	3.44399999999951	12.9179014008621
5	281	-10	5	3.84799999999996	-20.7442079741379
5	282	0	-5	4.21600000000035	18.9823545258621
5	283	10	10	4.63199999999961	-49.3965517241379
5	284	10	-10	4.47999999999956	23.0253232758621
5	285	5	0	3.59200000000055	-10.9883485991379
5	286	5	10	3.22800000000007	-53.7031923491379
5	287	10	-5	3.82799999999952	21.0038389008621
5	288	5	5	5.33600000000024	-35.5977235991379
5	289	-5	0	6.42000000000007	6.94133890086207
5	290	10	-10	4.08400000000074	43.3280576508621
5	291	0	10	5.15599999999995	-11.3399110991379
5	292	-10	-10	5.1239999999998	36.8241514008621
5	293	-5	0	4.3119999999999	-3.69342672413793
5	294	-10	-10	7.2519999999995	29.5292295258621
5	295	-5	-5	3.27600000000075	23.7284482758621
5	296	0	0	5.57200000000012	11.8632139008621
5	297	5	5	5.03600000000006	-33.9278017241379
5	298	5	0	3.85199999999986	2.81047952586207
5	299	10	-10	9.71599999999944	36.0331357758621
5	300	10	-5	3.24799999999959	17.2245420258621
5	301	5	5	3.98399999999947	-7.64850484913793
5	302	-5	-5	5.7480000000005	33.4843076508621
5	303	10	0	3.66799999999967	-5.09967672413793
5	304	-10	10	5.0639999999994	-37.9707704741379
5	305	0	5	5.04399999999987	-22.9414735991379
5	306	0	0	3.63600000000042	8.34758890086207
5	307	5	5	3.44800000000032	-23.8203798491379
5	308	5	10	4.44400000000041	-57.9219423491379
5	309	0	5	3.34400000000005	-24.3477235991379
5	310	-5	-10	5.16400000000067	38.4940732758621
5	311	10	-5	4.67999999999938	13.7089170258621
5	312	10	10	4.85999999999967	-35.5977235991379
5	313	5	5	3.78799999999956	-22.0625673491379
5	314	-5	-10	3.85199999999986	42.0975889008621
5	315	-10	-5	3.65599999999995	20.7401670258621
5	316	5	10	4.20399999999972	-34.4551454741379
5	317	5	5	4.60399999999936	-24.2598329741379
5	318	-10	-10	3.69599999999991	41.9218076508621
5	319	10	0	3.27600000000075	-13.4492860991379
5	320	0	10	5.37599999999929	-34.8945985991379
5	321	10	5	4.9399999999996	-38.0445556640625
5	322	-10	-10	4.82800000000043	7.04333496093751
5	323	10	5	5.07600000000002	-22.4879150390625
5	324	-5	-10	4.03600000000006	25.8519287109375
5	325	10	5	3.95600000000013	-21.0816650390625
5	326	-5	-5	3.88400000000001	5.98864746093751
5	327	0	5	4.1200000000008	-24.0699462890625
5	328	10	0	4.33999999999924	-6.84338378906249
5	329	10	10	5.49200000000019	-32.4195556640625
5	330	5	0	4.13599999999951	-2.4488525390625
5	331	0	-5	4.99199999999928	27.4339599609375
5	332	-5	10	3.52400000000034	-30.8375244140625
5	333	0	-5	4.32800000000043	14.8656005859375
5	334	-5	10	4.8119999999999	-25.8277587890625
5	335	5	0	4.84799999999996	13.3714599609375
5	336	0	-10	4.76800000000003	36.7503662109375
5	337	10	10	4.3760000000002	-21.7847900390625
5	338	-10	0	4.38400000000001	6.42810058593751
5	339	-10	-10	4.58799999999974	39.5628662109375
5	340	10	-5	3.72800000000007	31.6527099609375
5	341	10	0	3.86799999999948	-5.96447753906249
5	342	-10	10	4.2559999999994	-34.9683837890625
5	343	5	5	4.08399999999983	-13.7867431640625
5	344	5	10	4.01200000000063	-31.9801025390625
5	345	5	5	4.07999999999993	-4.11877441406249
5	346	-5	10	6.12800000000061	-18.3570556640625
5	347	-10	-5	5.52399999999943	25.3245849609375
5	348	5	0	5.05600000000049	-7.63439941406249
5	349	-5	-5	4.70399999999972	17.1507568359375
5	350	0	0	3.68399999999929	2.2093505859375
5	351	0	-10	4.73600000000079	37.5413818359375
5	352	-5	0	4.77199999999903	-1.2183837890625
5	353	5	-10	4.26399999999921	44.9241943359375
5	354	-5	10	4.74800000000141	-25.7398681640625
5	355	-5	0	4.3119999999999	13.2835693359375
5	356	0	5	3.95600000000013	-8.51330566406249
5	357	5	-10	5.30000000000109	34.8167724609375
5	358	-5	10	6.11599999999999	-21.9605712890625
5	359	10	-5	4.61199999999917	16.5355224609375
5	360	-10	5	4.06000000000131	-26.6187744140625
5	361	10	0	4.50400000000081	-10.8863525390625
5	362	0	-10	6.66800000000148	34.4652099609375
5	363	10	0	3.86800000000039	-8.77697753906249
5	364	-5	-5	4.73199999999997	-5.26135253906249
5	365	5	10	4.84799999999996	-38.7476806640625
5	366	-5	-10	6.8239999999987	24.1820068359375
5	367	-5	5	6.60000000000036	-9.83166503906249
5	368	5	-5	3.8119999999999	24.0941162109375
5	369	-10	5	4.87199999999939	-22.7515869140625
5	370	5	10	8.29199999999946	-51.9312744140625
5	371	-5	-10	7.39600000000064	25.5882568359375
5	372	5	10	6.85599999999977	-22.1363525390625
5	373	-10	0	7.29199999999946	11.6136474609375
5	374	0	-5	6.22400000000016	23.5667724609375
5	375	-5	5	5.89200000000164	-23.0152587890625
5	376	0	10	6.97200000000157	-46.1304931640625
5	377	0	-5	8.86800000000039	-5.17346191406249
5	378	10	10	5.79599999999846	-31.2769775390625
5	379	-10	-5	6.2440000000006	18.9964599609375
5	380	0	5	4.61999999999898	-12.2047119140625
5	381	10	-10	4.61599999999999	34.9046630859375
5	382	0	0	5.93599999999969	15.6566162109375
5	383	0	-10	7.90800000000127	37.9808349609375
5	384	-5	-5	6.42799999999988	39.5628662109375
5	385	5	10	4.90800000000127	-30.4859619140625
5	386	10	-5	8.17200000000048	8.71325683593751
5	387	-10	10	7.75200000000041	-30.7496337890625
5	388	5	5	6.86000000000058	-18.8843994140625
5	389	-5	0	4.07999999999993	15.3050537109375
5	390	5	-5	5.21200000000135	28.1370849609375
5	391	5	0	4.26399999999921	11.9652099609375
5	392	0	-5	5.10800000000017	21.8968505859375
5	393	-10	0	4.53200000000106	4.93395996093751
5	394	0	10	6.05999999999949	-29.2554931640625
5	395	0	0	5.95200000000114	3.6156005859375
5	396	0	5	3.73599999999897	-13.8746337890625
5	397	5	-5	4.36000000000058	21.4573974609375
5	398	0	5	4.99599999999919	-21.2574462890625
5	399	-5	-5	4.69599999999991	14.9534912109375
[truncated: 9,164 more rows]
